# Supplementary material for: Spotting the difference between pairs of nearly identical Perlin images: Influences of presentation formats
Source: PLoS One. 2022 Feb 25;17(2):e0264621. doi: 10.1371/journal.pone.0264621 (PMC8880654; doi:10.1371/journal.pone.0264621)
Supplement: S1 Data — (XLSX) [file pone.0264621.s004.xlsx]

## Sheet: AllaData
Subject	Sex	Age	Trial	picture id	Format (1=horizontal, 2=vertical, 3=ISI200, 4=ISI0)	Signal strength	Distance from target	Time (sec)		Time for distance<10mm from target
1	1	48	1	22	1	60	3	8,781		8,781
1	1	48	2	17	1	50	5	5,07		5,07
1	1	48	3	18	1	50	5	7,968		7,968
1	1	48	4	9	1	40	5	7,96		7,96
1	1	48	5	10	1	40	36	12,21
1	1	48	6	24	1	60	9	5,41		5,41
1	1	48	7	1	1	40	9	8,777		8,777
1	1	48	8	23	1	60	6	19,804		19,804
1	1	48	9	25	1	60	33	28,343
1	1	48	10	2	1	40	22	12,082
1	1	48	11	13	1	50	6	10,218		10,218
1	1	48	12	26	1	60	23	14,21
1	1	48	13	12	1	50	1	4,914		4,914
1	1	48	14	29	1	60	37	21,718
1	1	48	15	27	1	60	0	2,937		2,937
1	1	48	16	11	1	50	72	11,792
1	1	48	17	16	1	50	4	6,425		6,425
1	1	48	18	15	1	50	8	13,152		13,152
1	1	48	19	19	1	50	6	14,625		14,625
1	1	48	20	20	1	50	10	4,648
1	1	48	21	8	1	40	61	9,804
1	1	48	22	30	1	60	5	2,328		2,328
1	1	48	23	28	1	60	1	2,808		2,808
1	1	48	24	7	1	40	2	3,894		3,894
1	1	48	25	21	1	60	8	6,562		6,562
1	1	48	26	4	1	40	6	3,414		3,414
1	1	48	27	5	1	40	18	4,55
1	1	48	28	6	1	40	2	2,66		2,66
1	1	48	29	3	1	40	37	15,417
1	1	48	30	14	1	50	40	11,925
1	1	48	1	16	2	50	4	13,769		13,769
1	1	48	2	14	2	50	47	20,761
1	1	48	3	11	2	50	58	13,519
1	1	48	4	13	2	50	3	11,414		11,414
1	1	48	5	9	2	40	24	6,542
1	1	48	6	2	2	40	9	7,257		7,257
1	1	48	7	8	2	40	1	6,824		6,824
1	1	48	8	30	2	60	4	2,511		2,511
1	1	48	9	12	2	50	49	9,167
1	1	48	10	15	2	50	66	7,609
1	1	48	11	5	2	40	64	8,078
1	1	48	12	19	2	50	72	6,148
1	1	48	13	17	2	50	32	7,957
1	1	48	14	29	2	60	26	8,687
1	1	48	15	20	2	50	38	7,789
1	1	48	16	4	2	40	6	3,109		3,109
1	1	48	17	24	2	60	5	4,132		4,132
1	1	48	18	23	2	60	9	10,472		10,472
1	1	48	19	18	2	50	23	8,886
1	1	48	20	25	2	60	8	5,523		5,523
1	1	48	21	1	2	40	37	4,457
1	1	48	22	7	2	40	5	3,617		3,617
1	1	48	23	3	2	40	3	3,976		3,976
1	1	48	24	10	2	40	16	6,921
1	1	48	25	6	2	40	1	2,609		2,609
1	1	48	26	21	2	60	8	6,296		6,296
1	1	48	27	22	2	60	27	3,25
1	1	48	28	28	2	60	1	2,937		2,937
1	1	48	29	27	2	60	1	3,378		3,378
1	1	48	30	26	2	60	6	2,539		2,539
1	1	48	1	28	3	60	33	2,571
1	1	48	2	19	3	50	53	0,414
1	1	48	3	11	3	50	13	-0,203
1	1	48	4	5	3	40	99	31,148
1	1	48	5	15	3	50	1	21,641		21,641
1	1	48	6	7	3	40	22	12,485
1	1	48	7	30	3	60	6	9,926		9,926
1	1	48	8	4	3	40	32	6,832
1	1	48	9	1	3	40	30	11,192
1	1	48	10	17	3	50	3	4,586		4,586
1	1	48	11	13	3	50	3	3,563		3,563
1	1	48	12	26	3	60	6	8,563		8,563
1	1	48	13	25	3	60	6	5,637		5,637
1	1	48	14	21	3	60	2	5,125		5,125
1	1	48	15	22	3	60	2	6,496		6,496
1	1	48	16	6	3	40	3	6,047		6,047
1	1	48	17	16	3	50	6	3,274		3,274
1	1	48	18	27	3	60	1	2,727		2,727
1	1	48	19	12	3	50	47	5,102
1	1	48	20	10	3	40	69	7,602
1	1	48	21	9	3	40	53	4,418
1	1	48	22	18	3	50	73	6,778
1	1	48	23	23	3	60	39	6,176
1	1	48	24	24	3	60	2	3,215		3,215
1	1	48	25	29	3	60	55	6,348
1	1	48	26	2	3	40	16	4,231
1	1	48	27	14	3	50	16	8,164
1	1	48	28	3	3	40	2	4,227		4,227
1	1	48	29	20	3	50	8	3,157		3,157
1	1	48	30	8	3	40	29	5,5
1	1	48	1	11	4	50	2	2,171		2,171
1	1	48	2	22	4	60	4	1,143		1,143
1	1	48	3	10	4	40	1	2,862		2,862
1	1	48	4	24	4	60	2	1,307		1,307
1	1	48	5	5	4	40	1	2,507		2,507
1	1	48	6	18	4	50	3	1,87		1,87
1	1	48	7	29	4	60	1	2,135		2,135
1	1	48	8	8	4	40	0	1,659		1,659
1	1	48	9	4	4	40	0	1,116		1,116
1	1	48	10	30	4	60	6	1,456		1,456
1	1	48	11	19	4	50	5	1,147		1,147
1	1	48	12	28	4	60	4	1,05		1,05
1	1	48	13	26	4	60	1	0,952		0,952
1	1	48	14	3	4	40	3	1,19		1,19
1	1	48	15	14	4	50	3	1,077		1,077
1	1	48	16	23	4	60	1	0,596		0,596
1	1	48	17	12	4	50	4	1,175		1,175
1	1	48	18	16	4	50	3	0,651		0,651
1	1	48	19	9	4	40	3	0,6		0,6
1	1	48	20	7	4	40	2	0,643		0,643
1	1	48	21	27	4	60	2	0,659		0,659
1	1	48	22	20	4	50	2	0,9210001		0,9210001
1	1	48	23	15	4	50	4	1,448		1,448
1	1	48	24	6	4	40	3	0,999		0,999
1	1	48	25	13	4	50	3	0,788		0,788
1	1	48	26	21	4	60	3	0,604		0,604
1	1	48	27	1	4	40	0	0,62		0,62
1	1	48	28	25	4	60	2	0,565		0,565
1	1	48	29	17	4	50	11	1,835
1	1	48	30	2	4	40	4	2,339		2,339
2	1	59	1	22	2	60	47	10,488
2	1	59	2	17	2	50	24	6,062
2	1	59	3	18	2	50	7	3,98		3,98
2	1	59	4	9	2	40	24	9,488
2	1	59	5	10	2	40	11	25,812
2	1	59	6	24	2	60	4	5,109		5,109
2	1	59	7	1	2	40	36	4,062
2	1	59	8	23	2	60	17	11,636
2	1	59	9	25	2	60	9	3,527		3,527
2	1	59	10	2	2	40	41	15,144
2	1	59	11	13	2	50	47	16,437
2	1	59	12	26	2	60	13	7,546
2	1	59	13	12	2	50	3	7,96		7,96
2	1	59	14	29	2	60	28	14,429
2	1	59	15	27	2	60	0	10,941		10,941
2	1	59	16	11	2	50	40	11,742
2	1	59	17	16	2	50	12	8,417
2	1	59	18	15	2	50	34	9,421
2	1	59	19	19	2	50	23	15,695
2	1	59	20	20	2	50	6	6,515		6,515
2	1	59	21	8	2	40	29	13,667
2	1	59	22	30	2	60	5	8,468		8,468
2	1	59	23	28	2	60	3	5,402		5,402
2	1	59	24	7	2	40	3	7,91		7,91
2	1	59	25	21	2	60	6	12,484		12,484
2	1	59	26	4	2	40	2	16,437		16,437
2	1	59	27	5	2	40	67	16,906
2	1	59	28	6	2	40	1	4,902		4,902
2	1	59	29	3	2	40	8	9,406		9,406
2	1	59	30	14	2	50	35	12,031
2	1	59	1	16	3	50	0	13,989		13,989
2	1	59	2	14	3	50	14	18,426
2	1	59	3	11	3	50	27	7,703
2	1	59	4	13	3	50	1	2,946		2,946
2	1	59	5	9	3	40	36	15,094
2	1	59	6	2	3	40	46	6,539
2	1	59	7	8	3	40	3	10,879		10,879
2	1	59	8	30	3	60	2	5,098		5,098
2	1	59	9	12	3	50	5	6,664		6,664
2	1	59	10	15	3	50	48	10,875
2	1	59	11	5	3	40	11	10,512
2	1	59	12	19	3	50	38	15,004
2	1	59	13	17	3	50	9	4,274		4,274
2	1	59	14	29	3	60	99	31,183
2	1	59	15	20	3	50	8	4,727		4,727
2	1	59	16	4	3	40	1	8,25		8,25
2	1	59	17	24	3	60	3	9,727		9,727
2	1	59	18	23	3	60	46	16,028
2	1	59	19	18	3	50	6	4,36		4,36
2	1	59	20	25	3	60	34	27,821
2	1	59	21	1	3	40	32	19,637
2	1	59	22	7	3	40	5	17,336		17,336
2	1	59	23	3	3	40	5	14,024		14,024
2	1	59	24	10	3	40	8	20,192		20,192
2	1	59	25	6	3	40	2	4,059		4,059
2	1	59	26	21	3	60	5	4,918		4,918
2	1	59	27	22	3	60	14	26,492
2	1	59	28	28	3	60	4	4,231		4,231
2	1	59	29	27	3	60	0	6,75		6,75
2	1	59	30	26	3	60	38	16,66
2	1	59	1	28	1	60	4	6,55		6,55
2	1	59	2	19	1	50	68	7,632
2	1	59	3	11	1	50	5	7,304		7,304
2	1	59	4	5	1	40	20	13,507
2	1	59	5	15	1	50	61	12,296
2	1	59	6	7	1	40	1	5,414		5,414
2	1	59	7	30	1	60	5	2,593		2,593
2	1	59	8	4	1	40	5	5,496		5,496
2	1	59	9	1	1	40	32	9,707
2	1	59	10	17	1	50	1	7,05		7,05
2	1	59	11	13	1	50	5	4,023		4,023
2	1	59	12	26	1	60	20	13,554
2	1	59	13	25	1	60	34	16,453
2	1	59	14	21	1	60	16	9,699
2	1	59	15	22	1	60	19	10,335
2	1	59	16	6	1	40	37	14,449
2	1	59	17	16	1	50	1	11,167		11,167
2	1	59	18	27	1	60	0	6,597		6,597
2	1	59	19	12	1	50	10	5,671
2	1	59	20	10	1	40	3	11,925		11,925
2	1	59	21	9	1	40	2	10,886		10,886
2	1	59	22	18	1	50	1	5,652		5,652
2	1	59	23	23	1	60	50	10,812
2	1	59	24	24	1	60	4	3,121		3,121
2	1	59	25	29	1	60	9	5,707		5,707
2	1	59	26	2	1	40	52	4,687
2	1	59	27	14	1	50	14	9,945
2	1	59	28	3	1	40	44	6,214
2	1	59	29	20	1	50	8	3,621		3,621
2	1	59	30	8	1	40	61	5,664
2	1	59	1	11	4	50	6	6,393		6,393
2	1	59	2	22	4	60	3	2,557		2,557
2	1	59	3	10	4	40	7	4,839		4,839
2	1	59	4	24	4	60	1	3,007		3,007
2	1	59	5	5	4	40	3	2,749		2,749
2	1	59	6	18	4	50	3	4,116		4,116
2	1	59	7	29	4	60	3	2,721		2,721
2	1	59	8	8	4	40	5	2,12		2,12
2	1	59	9	4	4	40	7	9,042		9,042
2	1	59	10	30	4	60	3	7,151		7,151
2	1	59	11	19	4	50	5	3,35		3,35
2	1	59	12	28	4	60	4	2,116		2,116
2	1	59	13	26	4	60	1	2,803		2,803
2	1	59	14	3	4	40	1	2,979		2,979
2	1	59	15	14	4	50	1	2,315		2,315
2	1	59	16	23	4	60	1	2,315		2,315
2	1	59	17	12	4	50	1	2,339		2,339
2	1	59	18	16	4	50	0	2,057		2,057
2	1	59	19	9	4	40	3	3,085		3,085
2	1	59	20	7	4	40	3	1,671		1,671
2	1	59	21	27	4	60	3	2,768		2,768
2	1	59	22	20	4	50	1	2,874		2,874
2	1	59	23	15	4	50	4	2,518		2,518
2	1	59	24	6	4	40	3	3,331		3,331
2	1	59	25	13	4	50	2	2,132		2,132
2	1	59	26	21	4	60	3	1,499		1,499
2	1	59	27	1	4	40	1	1,569		1,569
2	1	59	28	25	4	60	7	1,546		1,546
2	1	59	29	17	4	50	3	1,592		1,592
2	1	59	30	2	4	40	2	1,628		1,628
3	1	43	1	22	3	60	20	27,153
3	1	43	2	17	3	50	7	8,887		8,887
3	1	43	3	18	3	50	6	4,106		4,106
3	1	43	4	9	3	40	9	11,801		11,801
3	1	43	5	10	3	40	9	4,168		4,168
3	1	43	6	24	3	60	2	2,059		2,059
3	1	43	7	1	3	40	33	3,528
3	1	43	8	23	3	60	16	9,778
3	1	43	9	25	3	60	8	3,637		3,637
3	1	43	10	2	3	40	31	21,114
3	1	43	11	13	3	50	1	2,395		2,395
3	1	43	12	26	3	60	2	12,723		12,723
3	1	43	13	12	3	50	6	2,348		2,348
3	1	43	14	29	3	60	5	10,184		10,184
3	1	43	15	27	3	60	0	5,02		5,02
3	1	43	16	11	3	50	4	13,692		13,692
3	1	43	17	16	3	50	1	2,864		2,864
3	1	43	18	15	3	50	99	31,171
3	1	43	19	19	3	50	59	10,473
3	1	43	20	20	3	50	6	3,832		3,832
3	1	43	21	8	3	40	6	9,262		9,262
3	1	43	22	30	3	60	1	1,754		1,754
3	1	43	23	28	3	60	3	1,848		1,848
3	1	43	24	7	3	40	1	3,176		3,176
3	1	43	25	21	3	60	8	1,66		1,66
3	1	43	26	4	3	40	2	2,34		2,34
3	1	43	27	5	3	40	13	12,254
3	1	43	28	6	3	40	1	3,614		3,614
3	1	43	29	3	3	40	1	6,207		6,207
3	1	43	30	14	3	50	99	31,179
3	1	43	1	16	1	50	4	26,609		26,609
3	1	43	2	14	1	50	3	20,367		20,367
3	1	43	3	11	1	50	99	31,148
3	1	43	4	13	1	50	3	9,156		9,156
3	1	43	5	9	1	40	4	17,625		17,625
3	1	43	6	2	1	40	25	25,875
3	1	43	7	8	1	40	5	3,843		3,843
3	1	43	8	30	1	60	2	8,898		8,898
3	1	43	9	12	1	50	1	4,742		4,742
3	1	43	10	15	1	50	99	31,179
3	1	43	11	5	1	40	11	10,484
3	1	43	12	19	1	50	5	27,031		27,031
3	1	43	13	17	1	50	4	9,109		9,109
3	1	43	14	29	1	60	9	28,578		28,578
3	1	43	15	20	1	50	9	4,835		4,835
3	1	43	16	4	1	40	6	9,687		9,687
3	1	43	17	24	1	60	3	7,429		7,429
3	1	43	18	23	1	60	1	26,398		26,398
3	1	43	19	18	1	50	4	8,085		8,085
3	1	43	20	25	1	60	11	19,406
3	1	43	21	1	1	40	99	31,187
3	1	43	22	7	1	40	2	8,921		8,921
3	1	43	23	3	1	40	2	11,648		11,648
3	1	43	24	10	1	40	99	31,109
3	1	43	25	6	1	40	1	11,625		11,625
3	1	43	26	21	1	60	6	5,164		5,164
3	1	43	27	22	1	60	99	31,257
3	1	43	28	28	1	60	2	6,226		6,226
3	1	43	29	27	1	60	0	8,625		8,625
3	1	43	30	26	1	60	99	31,21
3	1	43	1	28	2	60	4	3,843		3,843
3	1	43	2	19	2	50	51	22,5
3	1	43	3	11	2	50	28	8,71
3	1	43	4	5	2	40	38	20,953
3	1	43	5	15	2	50	45	22,976
3	1	43	6	7	2	40	2	5,273		5,273
3	1	43	7	30	2	60	0	12,312		12,312
3	1	43	8	4	2	40	3	10,234		10,234
3	1	43	9	1	2	40	33	17,617
3	1	43	10	17	2	50	20	22,82
3	1	43	11	13	2	50	2	6,835		6,835
3	1	43	12	26	2	60	4	5,164		5,164
3	1	43	13	25	2	60	7	8,617		8,617
3	1	43	14	21	2	60	9	8,265		8,265
3	1	43	15	22	2	60	12	8,062
3	1	43	16	6	2	40	2	7,171		7,171
3	1	43	17	16	2	50	9	12,89		12,89
3	1	43	18	27	2	60	1	8,468		8,468
3	1	43	19	12	2	50	4	11,351		11,351
3	1	43	20	10	2	40	34	12,148
3	1	43	21	9	2	40	26	30,476
3	1	43	22	18	2	50	4	7,773		7,773
3	1	43	23	23	2	60	50	25,601
3	1	43	24	24	2	60	6	10,812		10,812
3	1	43	25	29	2	60	19	27,585
3	1	43	26	2	2	40	19	15,546
3	1	43	27	14	2	50	99	31,164
3	1	43	28	3	2	40	4	2,812		2,812
3	1	43	29	20	2	50	8	26,703		26,703
3	1	43	30	8	2	40	36	8,257
3	1	43	1	11	4	50	1	3,932		3,932
3	1	43	2	22	4	60	2	2,143		2,143
3	1	43	3	10	4	40	1	2,182		2,182
3	1	43	4	24	4	60	2	2,104		2,104
3	1	43	5	5	4	40	2	1,698		1,698
3	1	43	6	18	4	50	3	1,503		1,503
3	1	43	7	29	4	60	2	1,698		1,698
3	1	43	8	8	4	40	3	1,526		1,526
3	1	43	9	4	4	40	2	1,698		1,698
3	1	43	10	30	4	60	3	1,69		1,69
3	1	43	11	19	4	50	1	3,393		3,393
3	1	43	12	28	4	60	1	3,956		3,956
3	1	43	13	26	4	60	1	1,417		1,417
3	1	43	14	3	4	40	1	2,245		2,245
3	1	43	15	14	4	50	2	1,51		1,51
3	1	43	16	23	4	60	0	1,768		1,768
3	1	43	17	12	4	50	0	1,94		1,94
3	1	43	18	16	4	50	0	1,823		1,823
3	1	43	19	9	4	40	2	2,253		2,253
3	1	43	20	7	4	40	0	1,503		1,503
3	1	43	21	27	4	60	0	1,675		1,675
3	1	43	22	20	4	50	0	1,503		1,503
3	1	43	23	15	4	50	3	1,573		1,573
3	1	43	24	6	4	40	1	2,635		2,635
3	1	43	25	13	4	50	1	2,081		2,081
3	1	43	26	21	4	60	2	2,315		2,315
3	1	43	27	1	4	40	0	1,745		1,745
3	1	43	28	25	4	60	2	2,135		2,135
3	1	43	29	17	4	50	1	2,76		2,76
3	1	43	30	2	4	40	1	2,745		2,745
4	1	29	1	22	1	60	6	30,476		30,476
4	1	29	2	17	1	50	8	23,335		23,335
4	1	29	3	18	1	50	3	10,164		10,164
4	1	29	4	9	1	40	7	12,011		12,011
4	1	29	5	10	1	40	2	4,738		4,738
4	1	29	6	24	1	60	3	3,964		3,964
4	1	29	7	1	1	40	99	31,195
4	1	29	8	23	1	60	99	31,214
4	1	29	9	25	1	60	8	4,628		4,628
4	1	29	10	2	1	40	99	31,089
4	1	29	11	13	1	50	6	4,199		4,199
4	1	29	12	26	1	60	3	5,464		5,464
4	1	29	13	12	1	50	2	4,808		4,808
4	1	29	14	29	1	60	0	7,05		7,05
4	1	29	15	27	1	60	3	4,628		4,628
4	1	29	16	11	1	50	7	14,523		14,523
4	1	29	17	16	1	50	5	5,41		5,41
4	1	29	18	15	1	50	7	5,347		5,347
4	1	29	19	19	1	50	3	6,191		6,191
4	1	29	20	20	1	50	6	2,585		2,585
4	1	29	21	8	1	40	21	24,429
4	1	29	22	30	1	60	4	4,519		4,519
4	1	29	23	28	1	60	1	2,75		2,75
4	1	29	24	7	1	40	1	4,171		4,171
4	1	29	25	21	1	60	7	2,812		2,812
4	1	29	26	4	1	40	1	3,156		3,156
4	1	29	27	5	1	40	8	4,421		4,421
4	1	29	28	6	1	40	1	6,273		6,273
4	1	29	29	3	1	40	3	7,593		7,593
4	1	29	30	14	1	50	5	29,355		29,355
4	1	29	1	16	2	50	20	16,425
4	1	29	2	14	2	50	3	5,492		5,492
4	1	29	3	11	2	50	53	15,617
4	1	29	4	13	2	50	6	18,425		18,425
4	1	29	5	9	2	40	8	18,652		18,652
4	1	29	6	2	2	40	99	31,21
4	1	29	7	8	2	40	39	18,21
4	1	29	8	30	2	60	6	17,453		17,453
4	1	29	9	12	2	50	23	7,902
4	1	29	10	15	2	50	3	22,082		22,082
4	1	29	11	5	2	40	56	14,535
4	1	29	12	19	2	50	64	22,042
4	1	29	13	17	2	50	23	9,3
4	1	29	14	29	2	60	1	11,382		11,382
4	1	29	15	20	2	50	9	3,125		3,125
4	1	29	16	4	2	40	1	7,226		7,226
4	1	29	17	24	2	60	2	7,703		7,703
4	1	29	18	23	2	60	0	11,585		11,585
4	1	29	19	18	2	50	3	6,882		6,882
4	1	29	20	25	2	60	7	6,937		6,937
4	1	29	21	1	2	40	34	8,32
4	1	29	22	7	2	40	2	3,925		3,925
4	1	29	23	3	2	40	6	4,273		4,273
4	1	29	24	10	2	40	2	4,628		4,628
4	1	29	25	6	2	40	2	4,57		4,57
4	1	29	26	21	2	60	6	4,769		4,769
4	1	29	27	22	2	60	27	17,82
4	1	29	28	28	2	60	3	4,945		4,945
4	1	29	29	27	2	60	1	5,421		5,421
4	1	29	30	26	2	60	2	6,847		6,847
4	1	29	1	28	3	60	1	6,75		6,75
4	1	29	2	19	3	50	99	31,179
4	1	29	3	11	3	50	33	1,344
4	1	29	4	5	3	40	6	3,383		3,383
4	1	29	5	15	3	50	3	3,578		3,578
4	1	29	6	7	3	40	1	4,883		4,883
4	1	29	7	30	3	60	4	1,641		1,641
4	1	29	8	4	3	40	5	1,7		1,7
4	1	29	9	1	3	40	55	14,336
4	1	29	10	17	3	50	3	1,094		1,094
4	1	29	11	13	3	50	2	4,489		4,489
4	1	29	12	26	3	60	3	1,715		1,715
4	1	29	13	25	3	60	5	2,895		2,895
4	1	29	14	21	3	60	4	4,176		4,176
4	1	29	15	22	3	60	1	15,77		15,77
4	1	29	16	6	3	40	3	6,75		6,75
4	1	29	17	16	3	50	2	1,996		1,996
4	1	29	18	27	3	60	1	2,817		2,817
4	1	29	19	12	3	50	1	7,254		7,254
4	1	29	20	10	3	40	2	6,051		6,051
4	1	29	21	9	3	40	3	2,317		2,317
4	1	29	22	18	3	50	3	4,164		4,164
4	1	29	23	23	3	60	33	-0,66
4	1	29	24	24	3	60	2	1,91		1,91
4	1	29	25	29	3	60	1	9,657		9,657
4	1	29	26	2	3	40	62	10,91
4	1	29	27	14	3	50	1	10,95		10,95
4	1	29	28	3	3	40	3	2,25		2,25
4	1	29	29	20	3	50	1	4,981		4,981
4	1	29	30	8	3	40	4	22,492		22,492
4	1	29	1	11	4	50	1	7,268		7,268
4	1	29	2	22	4	60	0	5,741		5,741
4	1	29	3	10	4	40	1	4,534		4,534
4	1	29	4	24	4	60	2	2,967		2,967
4	1	29	5	5	4	40	1	5,171		5,171
4	1	29	6	18	4	50	3	3,667		3,667
4	1	29	7	29	4	60	1	4,901		4,901
4	1	29	8	8	4	40	4	2,616		2,616
4	1	29	9	4	4	40	0	2,655		2,655
4	1	29	10	30	4	60	2	4,522		4,522
4	1	29	11	19	4	50	2	2,378		2,378
4	1	29	12	28	4	60	1	2,53		2,53
4	1	29	13	26	4	60	0	2,413		2,413
4	1	29	14	3	4	40	2	1,514		1,514
4	1	29	15	14	4	50	1	2,663		2,663
4	1	29	16	23	4	60	2	2,284		2,284
4	1	29	17	12	4	50	1	2,315		2,315
4	1	29	18	16	4	50	2	1,647		1,647
4	1	29	19	9	4	40	2	1,135		1,135
4	1	29	20	7	4	40	0	1,542		1,542
4	1	29	21	27	4	60	1	2,71		2,71
4	1	29	22	20	4	50	0	2,53		2,53
4	1	29	23	15	4	50	2	2,139		2,139
4	1	29	24	6	4	40	1	2,643		2,643
4	1	29	25	13	4	50	2	0,9670001		0,9670001
4	1	29	26	21	4	60	3	2,112		2,112
4	1	29	27	1	4	40	0	3,964		3,964
4	1	29	28	25	4	60	3	3,276		3,276
4	1	29	29	17	4	50	1	2,081		2,081
4	1	29	30	2	4	40	1	2,776		2,776
5	1	35	1	22	2	60	5	10,625		10,625
5	1	35	2	17	2	50	7	8,265		8,265
5	1	35	3	18	2	50	6	6,765		6,765
5	1	35	4	9	2	40	21	14,843
5	1	35	5	10	2	40	19	23,222
5	1	35	6	24	2	60	5	5,773		5,773
5	1	35	7	1	2	40	3	8,824		8,824
5	1	35	8	23	2	60	3	3,105		3,105
5	1	35	9	25	2	60	9	29,656		29,656
5	1	35	10	2	2	40	99	31,214
5	1	35	11	13	2	50	6	27,222		27,222
5	1	35	12	26	2	60	9	13,582		13,582
5	1	35	13	12	2	50	3	5,66		5,66
5	1	35	14	29	2	60	4	7,886		7,886
5	1	35	15	27	2	60	4	11,523		11,523
5	1	35	16	11	2	50	1	15,824		15,824
5	1	35	17	16	2	50	3	11,164		11,164
5	1	35	18	15	2	50	1	4,078		4,078
5	1	35	19	19	2	50	99	31,164
5	1	35	20	20	2	50	99	31,199
5	1	35	21	8	2	40	24	17,89
5	1	35	22	30	2	60	4	2,277		2,277
5	1	35	23	28	2	60	3	3,589		3,589
5	1	35	24	7	2	40	2	5,875		5,875
5	1	35	25	21	2	60	1	3,355		3,355
5	1	35	26	4	2	40	1	8,234		8,234
5	1	35	27	5	2	40	99	31,191
5	1	35	28	6	2	40	3	3,339		3,339
5	1	35	29	3	2	40	1	16,886		16,886
5	1	35	30	14	2	50	8	25,371		25,371
5	1	35	1	16	3	50	5	20,895		20,895
5	1	35	2	14	3	50	1	6,696		6,696
5	1	35	3	11	3	50	2	17,293		17,293
5	1	35	4	13	3	50	3	11,254		11,254
5	1	35	5	9	3	40	1	4,727		4,727
5	1	35	6	2	3	40	0	6,071		6,071
5	1	35	7	8	3	40	4	7,460999		7,460999
5	1	35	8	30	3	60	1	1,731		1,731
5	1	35	9	12	3	50	1	3,055		3,055
5	1	35	10	15	3	50	2	16,766		16,766
5	1	35	11	5	3	40	3	2,125		2,125
5	1	35	12	19	3	50	0	13,399		13,399
5	1	35	13	17	3	50	2	3,684		3,684
5	1	35	14	29	3	60	6	14,184		14,184
5	1	35	15	20	3	50	3	5,059		5,059
5	1	35	16	4	3	40	1	1,887		1,887
5	1	35	17	24	3	60	3	3,598		3,598
5	1	35	18	23	3	60	3	2,348		2,348
5	1	35	19	18	3	50	3	5,117		5,117
5	1	35	20	25	3	60	1	3,852		3,852
5	1	35	21	1	3	40	2	3,121		3,121
5	1	35	22	7	3	40	2	5,606		5,606
5	1	35	23	3	3	40	3	9,254		9,254
5	1	35	24	10	3	40	2	8,418		8,418
5	1	35	25	6	3	40	3	4,293		4,293
5	1	35	26	21	3	60	1	2,532		2,532
5	1	35	27	22	3	60	0	6,192		6,192
5	1	35	28	28	3	60	1	6,285		6,285
5	1	35	29	27	3	60	2	3,028		3,028
5	1	35	30	26	3	60	2	5,5		5,5
5	1	35	1	28	1	60	1	10,453		10,453
5	1	35	2	19	1	50	6	10,191		10,191
5	1	35	3	11	1	50	2	7,765		7,765
5	1	35	4	5	1	40	3	9,613		9,613
5	1	35	5	15	1	50	2	9,3		9,3
5	1	35	6	7	1	40	3	5,804		5,804
5	1	35	7	30	1	60	2	4,414		4,414
5	1	35	8	4	1	40	2	6,66		6,66
5	1	35	9	1	1	40	1	9,027		9,027
5	1	35	10	17	1	50	2	1,992		1,992
5	1	35	11	13	1	50	3	23,453		23,453
5	1	35	12	26	1	60	1	5,316		5,316
5	1	35	13	25	1	60	3	6,503		6,503
5	1	35	14	21	1	60	2	6,363		6,363
5	1	35	15	22	1	60	0	7,82		7,82
5	1	35	16	6	1	40	1	4,996		4,996
5	1	35	17	16	1	50	4	12,132		12,132
5	1	35	18	27	1	60	1	5,746		5,746
5	1	35	19	12	1	50	2	6,625		6,625
5	1	35	20	10	1	40	3	20,925		20,925
5	1	35	21	9	1	40	2	3,156		3,156
5	1	35	22	18	1	50	3	9,656		9,656
5	1	35	23	23	1	60	1	15,148		15,148
5	1	35	24	24	1	60	5	17,429		17,429
5	1	35	25	29	1	60	2	19,257		19,257
5	1	35	26	2	1	40	1	5,914		5,914
5	1	35	27	14	1	50	7	4,875		4,875
5	1	35	28	3	1	40	3	16,773		16,773
5	1	35	29	20	1	50	3	10,75		10,75
5	1	35	30	8	1	40	1	15,507		15,507
5	1	35	1	11	4	50	3	4,987		4,987
5	1	35	2	22	4	60	2	3,581		3,581
5	1	35	3	10	4	40	1	2,081		2,081
5	1	35	4	24	4	60	3	1,401		1,401
5	1	35	5	5	4	40	4	1,151		1,151
5	1	35	6	18	4	50	2	1,292		1,292
5	1	35	7	29	4	60	0	0,753		0,753
5	1	35	8	8	4	40	3	0,768		0,768
5	1	35	9	4	4	40	1	0,534		0,534
5	1	35	10	30	4	60	2	0,62		0,62
5	1	35	11	19	4	50	2	0,659		0,659
5	1	35	12	28	4	60	0	0,62		0,62
5	1	35	13	26	4	60	2	0,557		0,557
5	1	35	14	3	4	40	1	1,495		1,495
5	1	35	15	14	4	50	2	0,682		0,682
5	1	35	16	23	4	60	0	0,604		0,604
5	1	35	17	12	4	50	1	0,964		0,964
5	1	35	18	16	4	50	2	0,909		0,909
5	1	35	19	9	4	40	3	1,003		1,003
5	1	35	20	7	4	40	1	1,612		1,612
5	1	35	21	27	4	60	1	0,901		0,901
5	1	35	22	20	4	50	1	1,167		1,167
5	1	35	23	15	4	50	2	0,956		0,956
5	1	35	24	6	4	40	1	0,925		0,925
5	1	35	25	13	4	50	2	0,909		0,909
5	1	35	26	21	4	60	3	0,932		0,932
5	1	35	27	1	4	40	1	0,932		0,932
5	1	35	28	25	4	60	2	0,94		0,94
5	1	35	29	17	4	50	0	0,948		0,948
5	1	35	30	2	4	40	0	1,057		1,057
6	2	63	1	22	3	60	11	5,621
6	2	63	2	17	3	50	5	1,895		1,895
6	2	63	3	18	3	50	4	2,512		2,512
6	2	63	4	9	3	40	9	2,473		2,473
6	2	63	5	10	3	40	9	2,285		2,285
6	2	63	6	24	3	60	4	1,207		1,207
6	2	63	7	1	3	40	32	7,957
6	2	63	8	23	3	60	2	4,215		4,215
6	2	63	9	25	3	60	3	1,778		1,778
6	2	63	10	2	3	40	9	4,864		4,864
6	2	63	11	13	3	50	3	3,098		3,098
6	2	63	12	26	3	60	4	2,567		2,567
6	2	63	13	12	3	50	5	4,246		4,246
6	2	63	14	29	3	60	2	3,598		3,598
6	2	63	15	27	3	60	2	7,879		7,879
6	2	63	16	11	3	50	1	5,465		5,465
6	2	63	17	16	3	50	3	2,364		2,364
6	2	63	18	15	3	50	6	15,215		15,215
6	2	63	19	19	3	50	0	4,903		4,903
6	2	63	20	20	3	50	55	16,004
6	2	63	21	8	3	40	7	14,801		14,801
6	2	63	22	30	3	60	3	3,676		3,676
6	2	63	23	28	3	60	6	3,535		3,535
6	2	63	24	7	3	40	0	3,137		3,137
6	2	63	25	21	3	60	7	1,668		1,668
6	2	63	26	4	3	40	12	2,567
6	2	63	27	5	3	40	8	4,278		4,278
6	2	63	28	6	3	40	4	4,895		4,895
6	2	63	29	3	3	40	2	9,745999		9,745999
6	2	63	30	14	3	50	2	9,059		9,059
6	2	63	1	16	1	50	7	5,359		5,359
6	2	63	2	14	1	50	15	0,054
6	2	63	3	11	1	50	7	3,796		3,796
6	2	63	4	13	1	50	7	7,304		7,304
6	2	63	5	9	1	40	4	10,789		10,789
6	2	63	6	2	1	40	2	6,539		6,539
6	2	63	7	8	1	40	7	11,718		11,718
6	2	63	8	30	1	60	5	2,664		2,664
6	2	63	9	12	1	50	4	17,156		17,156
6	2	63	10	15	1	50	7	7,179		7,179
6	2	63	11	5	1	40	2	12,898		12,898
6	2	63	12	19	1	50	12	25,976
6	2	63	13	17	1	50	8	2,679		2,679
6	2	63	14	29	1	60	3	3,023		3,023
6	2	63	15	20	1	50	8	6,367		6,367
6	2	63	16	4	1	40	12	14,898
6	2	63	17	24	1	60	1	4,015		4,015
6	2	63	18	23	1	60	3	13,351		13,351
6	2	63	19	18	1	50	6	24,039		24,039
6	2	63	20	25	1	60	7	5,546		5,546
6	2	63	21	1	1	40	3	8		8
6	2	63	22	7	1	40	4	22,687		22,687
6	2	63	23	3	1	40	4	7,46		7,46
6	2	63	24	10	1	40	2	13,429		13,429
6	2	63	25	6	1	40	11	3,367
6	2	63	26	21	1	60	6	2,554		2,554
6	2	63	27	22	1	60	6	5,953		5,953
6	2	63	28	28	1	60	2	8,703		8,703
6	2	63	29	27	1	60	13	20,14
6	2	63	30	26	1	60	11	2,679
6	2	63	1	28	2	60	4	5,14		5,14
6	2	63	2	19	2	50	34	28,39
6	2	63	3	11	2	50	25	26,265
6	2	63	4	5	2	40	24	26,445
6	2	63	5	15	2	50	99	31,187
6	2	63	6	7	2	40	3	6,601		6,601
6	2	63	7	30	2	60	6	12,429		12,429
6	2	63	8	4	2	40	1	10,82		10,82
6	2	63	9	1	2	40	0	4,742		4,742
6	2	63	10	17	2	50	4	5,031		5,031
6	2	63	11	13	2	50	53	10,851
6	2	63	12	26	2	60	10	4,32
6	2	63	13	25	2	60	3	2,859		2,859
6	2	63	14	21	2	60	8	7,359		7,359
6	2	63	15	22	2	60	49	17,039
6	2	63	16	6	2	40	1	9,593		9,593
6	2	63	17	16	2	50	4	4,5		4,5
6	2	63	18	27	2	60	3	4,546		4,546
6	2	63	19	12	2	50	0	8,757		8,757
6	2	63	20	10	2	40	15	11,203
6	2	63	21	9	2	40	22	16,89
6	2	63	22	18	2	50	9	7,656		7,656
6	2	63	23	23	2	60	2	9,234		9,234
6	2	63	24	24	2	60	4	11,546		11,546
6	2	63	25	29	2	60	4	7,273		7,273
6	2	63	26	2	2	40	46	20,515
6	2	63	27	14	2	50	5	10,328		10,328
6	2	63	28	3	2	40	9	14,468		14,468
6	2	63	29	20	2	50	0	4,515		4,515
6	2	63	30	8	2	40	39	19,109
6	2	63	1	11	4	50	3	7,62		7,62
6	2	63	2	22	4	60	2	2,378		2,378
6	2	63	3	10	4	40	3	1,581		1,581
6	2	63	4	24	4	60	5	1,003		1,003
6	2	63	5	5	4	40	3	1,331		1,331
6	2	63	6	18	4	50	3	1,55		1,55
6	2	63	7	29	4	60	0	2,784		2,784
6	2	63	8	8	4	40	5	1,479		1,479
6	2	63	9	4	4	40	5	1,604		1,604
6	2	63	10	30	4	60	2	2,3		2,3
6	2	63	11	19	4	50	0	1,159		1,159
6	2	63	12	28	4	60	1	1,534		1,534
6	2	63	13	26	4	60	1	2,581		2,581
6	2	63	14	3	4	40	3	1,425		1,425
6	2	63	15	14	4	50	1	1,339		1,339
6	2	63	16	23	4	60	3	2,065		2,065
6	2	63	17	12	4	50	1	2,003		2,003
6	2	63	18	16	4	50	1	2,081		2,081
6	2	63	19	9	4	40	2	1,237		1,237
6	2	63	20	7	4	40	3	2,487		2,487
6	2	63	21	27	4	60	1	2,635		2,635
6	2	63	22	20	4	50	1	2,19		2,19
6	2	63	23	15	4	50	4	1,948		1,948
6	2	63	24	6	4	40	3	1,339		1,339
6	2	63	25	13	4	50	1	0,9950001		0,9950001
6	2	63	26	21	4	60	6	0,925		0,925
6	2	63	27	1	4	40	2	0,956		0,956
6	2	63	28	25	4	60	5	2,643		2,643
6	2	63	29	17	4	50	2	1,995		1,995
6	2	63	30	2	4	40	4	2,112		2,112
7	1	60	1	22	1	60	19	12,976
7	1	60	2	17	1	50	4	10,148		10,148
7	1	60	3	18	1	50	7	2,39		2,39
7	1	60	4	9	1	40	27	21,531
7	1	60	5	10	1	40	31	25,609
7	1	60	6	24	1	60	9	2,367		2,367
7	1	60	7	1	1	40	4	4,585		4,585
7	1	60	8	23	1	60	11	7,734
7	1	60	9	25	1	60	3	3,023		3,023
7	1	60	10	2	1	40	12	24,703
7	1	60	11	13	1	50	5	2,585		2,585
7	1	60	12	26	1	60	7	2,585		2,585
7	1	60	13	12	1	50	7	4,164		4,164
7	1	60	14	29	1	60	6	5,078		5,078
7	1	60	15	27	1	60	1	16,843		16,843
7	1	60	16	11	1	50	13	11,703
7	1	60	17	16	1	50	9	1,835		1,835
7	1	60	18	15	1	50	7	8,609		8,609
7	1	60	19	19	1	50	15	8,218
7	1	60	20	20	1	50	3	5,218		5,218
7	1	60	21	8	1	40	2	9,187		9,187
7	1	60	22	30	1	60	2	6,765		6,765
7	1	60	23	28	1	60	5	3,21		3,21
7	1	60	24	7	1	40	6	19,125		19,125
7	1	60	25	21	1	60	6	4,148		4,148
7	1	60	26	4	1	40	5	2,125		2,125
7	1	60	27	5	1	40	73	22,773
7	1	60	28	6	1	40	1	4,593		4,593
7	1	60	29	3	1	40	99	31,132
7	1	60	30	14	1	50	11	1,054
7	1	60	1	16	2	50	13	17,484
7	1	60	2	14	2	50	5	14,554		14,554
7	1	60	3	11	2	50	12	3,867
7	1	60	4	13	2	50	1	3,21		3,21
7	1	60	5	9	2	40	8	14,812		14,812
7	1	60	6	2	2	40	36	5,25
7	1	60	7	8	2	40	3	8,695		8,695
7	1	60	8	30	2	60	5	4,632		4,632
7	1	60	9	12	2	50	20	16,859
7	1	60	10	15	2	50	9	11,71		11,71
7	1	60	11	5	2	40	49	16,859
7	1	60	12	19	2	50	48	7,101
7	1	60	13	17	2	50	1	2,46		2,46
7	1	60	14	29	2	60	4	6,546		6,546
7	1	60	15	20	2	50	1	5,429		5,429
7	1	60	16	4	2	40	4	4,187		4,187
7	1	60	17	24	2	60	7	1,796		1,796
7	1	60	18	23	2	60	7	5,578		5,578
7	1	60	19	18	2	50	6	4,812		4,812
7	1	60	20	25	2	60	5	2,742		2,742
7	1	60	21	1	2	40	1	3,07		3,07
7	1	60	22	7	2	40	4	3,718		3,718
7	1	60	23	3	2	40	42	4,718
7	1	60	24	10	2	40	15	12,289
7	1	60	25	6	2	40	5	3,015		3,015
7	1	60	26	21	2	60	3	5,515		5,515
7	1	60	27	22	2	60	5	8,07		8,07
7	1	60	28	28	2	60	4	4,531		4,531
7	1	60	29	27	2	60	9	3,07		3,07
7	1	60	30	26	2	60	10	2,632
7	1	60	1	28	3	60	2	14,809		14,809
7	1	60	2	19	3	50	7	15,379		15,379
7	1	60	3	11	3	50	50	10,481
7	1	60	4	5	3	40	63	11,098
7	1	60	5	15	3	50	47	18,106
7	1	60	6	7	3	40	8	9,207		9,207
7	1	60	7	30	3	60	6	3,106		3,106
7	1	60	8	4	3	40	1	1,395		1,395
7	1	60	9	1	3	40	36	24,082
7	1	60	10	17	3	50	4	1,2		1,2
7	1	60	11	13	3	50	2	5,442		5,442
7	1	60	12	26	3	60	5	1,309		1,309
7	1	60	13	25	3	60	4	8,551		8,551
7	1	60	14	21	3	60	5	7,332		7,332
7	1	60	15	22	3	60	12	3,098
7	1	60	16	6	3	40	5	4,793		4,793
7	1	60	17	16	3	50	3	1,231		1,231
7	1	60	18	27	3	60	7	2,465		2,465
7	1	60	19	12	3	50	53	11,106
7	1	60	20	10	3	40	3	2,973		2,973
7	1	60	21	9	3	40	12	2,481
7	1	60	22	18	3	50	6	1,871		1,871
7	1	60	23	23	3	60	3	4,989		4,989
7	1	60	24	24	3	60	2	2,934		2,934
7	1	60	25	29	3	60	3	3,02		3,02
7	1	60	26	2	3	40	11	1,91
7	1	60	27	14	3	50	9	3,676		3,676
7	1	60	28	3	3	40	26	9,215
7	1	60	29	20	3	50	7	2,418		2,418
7	1	60	30	8	3	40	5	11,192		11,192
7	1	60	1	11	4	50	0	5,081		5,081
7	1	60	2	22	4	60	5	3,495		3,495
7	1	60	3	10	4	40	2	1,471		1,471
7	1	60	4	24	4	60	1	1,831		1,831
7	1	60	5	5	4	40	6	1,635		1,635
7	1	60	6	18	4	50	5	1,448		1,448
7	1	60	7	29	4	60	2	1,479		1,479
7	1	60	8	8	4	40	2	0,971		0,971
7	1	60	9	4	4	40	3	1,471		1,471
7	1	60	10	30	4	60	3	1,417		1,417
7	1	60	11	19	4	50	3	1,409		1,409
7	1	60	12	28	4	60	4	1,104		1,104
7	1	60	13	26	4	60	2	1,237		1,237
7	1	60	14	3	4	40	1	0,682		0,682
7	1	60	15	14	4	50	0	0,964		0,964
7	1	60	16	23	4	60	3	1,471		1,471
7	1	60	17	12	4	50	3	1,51		1,51
7	1	60	18	16	4	50	2	1,042		1,042
7	1	60	19	9	4	40	4	1,042		1,042
7	1	60	20	7	4	40	2	0,925		0,925
7	1	60	21	27	4	60	0	0,932		0,932
7	1	60	22	20	4	50	4	0,792		0,792
7	1	60	23	15	4	50	3	1,237		1,237
7	1	60	24	6	4	40	4	0,94		0,94
7	1	60	25	13	4	50	2	0,932		0,932
7	1	60	26	21	4	60	5	0,8850001		0,8850001
7	1	60	27	1	4	40	2	0,971		0,971
7	1	60	28	25	4	60	2	0,956		0,956
7	1	60	29	17	4	50	1	0,94		0,94
7	1	60	30	2	4	40	4	0,948		0,948
8	1	41	1	22	2	60	4	20,253		20,253
8	1	41	2	17	2	50	6	14,195		14,195
8	1	41	3	18	2	50	6	6,589		6,589
8	1	41	4	9	2	40	99	31,218
8	1	41	5	10	2	40	99	31,148
8	1	41	6	24	2	60	2	6,351		6,351
8	1	41	7	1	2	40	12	14,707
8	1	41	8	23	2	60	99	31,179
8	1	41	9	25	2	60	2	8,003		8,003
8	1	41	10	2	2	40	13	25,503
8	1	41	11	13	2	50	9	8,128		8,128
8	1	41	12	26	2	60	9	6,093		6,093
8	1	41	13	12	2	50	2	4,441		4,441
8	1	41	14	29	2	60	2	6,246		6,246
8	1	41	15	27	2	60	12	5,179
8	1	41	16	11	2	50	1	19,695		19,695
8	1	41	17	16	2	50	3	5,105		5,105
8	1	41	18	15	2	50	5	21,238		21,238
8	1	41	19	19	2	50	99	31,265
8	1	41	20	20	2	50	99	31,246
8	1	41	21	8	2	40	8	8,644		8,644
8	1	41	22	30	2	60	8	7,39		7,39
8	1	41	23	28	2	60	4	3,425		3,425
8	1	41	24	7	2	40	3	13,5		13,5
8	1	41	25	21	2	60	2	5,148		5,148
8	1	41	26	4	2	40	1	4,054		4,054
8	1	41	27	5	2	40	1	13,996		13,996
8	1	41	28	6	2	40	1	3,921		3,921
8	1	41	29	3	2	40	99	31,191
8	1	41	30	14	2	50	3	9,589		9,589
8	1	41	1	16	3	50	2	5,059		5,059
8	1	41	2	14	3	50	3	6,438		6,438
8	1	41	3	11	3	50	8	16,172		16,172
8	1	41	4	13	3	50	2	2,371		2,371
8	1	41	5	9	3	40	11	11,051
8	1	41	6	2	3	40	5	5,867		5,867
8	1	41	7	8	3	40	6	15,285		15,285
8	1	41	8	30	3	60	2	1,918		1,918
8	1	41	9	12	3	50	5	3,528		3,528
8	1	41	10	15	3	50	4	6,867		6,867
8	1	41	11	5	3	40	5	4,801		4,801
8	1	41	12	19	3	50	1	9,25		9,25
8	1	41	13	17	3	50	5	4,739		4,739
8	1	41	14	29	3	60	0	6,93		6,93
8	1	41	15	20	3	50	2	5,43		5,43
8	1	41	16	4	3	40	2	3,395		3,395
8	1	41	17	24	3	60	4	1,867		1,867
8	1	41	18	23	3	60	4	6,895		6,895
8	1	41	19	18	3	50	5	2,852		2,852
8	1	41	20	25	3	60	2	11,543		11,543
8	1	41	21	1	3	40	5	3,035		3,035
8	1	41	22	7	3	40	1	2,844		2,844
8	1	41	23	3	3	40	99	31,125
8	1	41	24	10	3	40	2	2,5		2,5
8	1	41	25	6	3	40	3	4,953		4,953
8	1	41	26	21	3	60	6	2,957		2,957
8	1	41	27	22	3	60	3	3,793		3,793
8	1	41	28	28	3	60	4	1,571		1,571
8	1	41	29	27	3	60	1	1,961		1,961
8	1	41	30	26	3	60	1	1,832		1,832
8	1	41	1	28	1	60	2	11,058		11,058
8	1	41	2	19	1	50	6	30,734		30,734
8	1	41	3	11	1	50	3	12,652		12,652
8	1	41	4	5	1	40	5	14,648		14,648
8	1	41	5	15	1	50	3	27,492		27,492
8	1	41	6	7	1	40	5	4,273		4,273
8	1	41	7	30	1	60	2	5,207		5,207
8	1	41	8	4	1	40	2	2,816		2,816
8	1	41	9	1	1	40	3	2,503		2,503
8	1	41	10	17	1	50	4	2,671		2,671
8	1	41	11	13	1	50	7	4,335		4,335
8	1	41	12	26	1	60	9	3,542		3,542
8	1	41	13	25	1	60	19	5,449
8	1	41	14	21	1	60	7	8,496		8,496
8	1	41	15	22	1	60	4	9,16		9,16
8	1	41	16	6	1	40	4	4,214		4,214
8	1	41	17	16	1	50	4	3,425		3,425
8	1	41	18	27	1	60	4	2,929		2,929
8	1	41	19	12	1	50	3	3,363		3,363
8	1	41	20	10	1	40	1	22,738		22,738
8	1	41	21	9	1	40	4	14,292		14,292
8	1	41	22	18	1	50	3	10,648		10,648
8	1	41	23	23	1	60	2	6,882		6,882
8	1	41	24	24	1	60	7	3,589		3,589
8	1	41	25	29	1	60	8	8,386		8,386
8	1	41	26	2	1	40	3	12,32		12,32
8	1	41	27	14	1	50	1	11		11
8	1	41	28	3	1	40	99	31,386
8	1	41	29	20	1	50	8	8,617		8,617
8	1	41	30	8	1	40	3	23,019		23,019
8	1	41	1	11	4	50	1	2,909		2,909
8	1	41	2	22	4	60	2	8,456		8,456
8	1	41	3	10	4	40	0	2,702		2,702
8	1	41	4	24	4	60	3	2,217		2,217
8	1	41	5	5	4	40	3	1,514		1,514
8	1	41	6	18	4	50	0	1,495		1,495
8	1	41	7	29	4	60	4	1,46		1,46
8	1	41	8	8	4	40	0	1,682		1,682
8	1	41	9	4	4	40	2	2,694		2,694
8	1	41	10	30	4	60	4	2,018		2,018
8	1	41	11	19	4	50	3	1,452		1,452
8	1	41	12	28	4	60	3	1,882		1,882
8	1	41	13	26	4	60	0	1,573		1,573
8	1	41	14	3	4	40	2	1,487		1,487
8	1	41	15	14	4	50	0	1,749		1,749
8	1	41	16	23	4	60	1	2,354		2,354
8	1	41	17	12	4	50	10	2,139
8	1	41	18	16	4	50	1	1,432		1,432
8	1	41	19	9	4	40	2	4,21		4,21
8	1	41	20	7	4	40	1	1,182		1,182
8	1	41	21	27	4	60	1	1,561		1,561
8	1	41	22	20	4	50	1	1,561		1,561
8	1	41	23	15	4	50	0	2,811		2,811
8	1	41	24	6	4	40	0	1,339		1,339
8	1	41	25	13	4	50	0	1,721		1,721
8	1	41	26	21	4	60	2	1,147		1,147
8	1	41	27	1	4	40	2	1,198		1,198
8	1	41	28	25	4	60	1	1,651		1,651
8	1	41	29	17	4	50	2	4,546		4,546
8	1	41	30	2	4	40	1	3,245		3,245
9	2	22	1	22	3	60	2	6,946		6,946
9	2	22	2	17	3	50	2	14,098		14,098
9	2	22	3	18	3	50	4	2,836		2,836
9	2	22	4	9	3	40	4	21,703		21,703
9	2	22	5	10	3	40	8	15,567		15,567
9	2	22	6	24	3	60	3	2,039		2,039
9	2	22	7	1	3	40	0	20,282		20,282
9	2	22	8	23	3	60	1	1,266		1,266
9	2	22	9	25	3	60	5	11,309		11,309
9	2	22	10	2	3	40	8	5,668		5,668
9	2	22	11	13	3	50	3	4,672		4,672
9	2	22	12	26	3	60	3	2,692		2,692
9	2	22	13	12	3	50	3	2,071		2,071
9	2	22	14	29	3	60	10	6,426
9	2	22	15	27	3	60	0	1,387		1,387
9	2	22	16	11	3	50	5	8,960999		8,960999
9	2	22	17	16	3	50	4	4,692		4,692
9	2	22	18	15	3	50	5	19,172		19,172
9	2	22	19	19	3	50	2	6,922		6,922
9	2	22	20	20	3	50	33	12,098
9	2	22	21	8	3	40	1	8,95		8,95
9	2	22	22	30	3	60	3	0,965		0,965
9	2	22	23	28	3	60	2	2,621		2,621
9	2	22	24	7	3	40	2	5,301		5,301
9	2	22	25	21	3	60	4	2,16		2,16
9	2	22	26	4	3	40	2	1,02		1,02
9	2	22	27	5	3	40	4	7,832		7,832
9	2	22	28	6	3	40	1	27,825		27,825
9	2	22	29	3	3	40	2	5,004		5,004
9	2	22	30	14	3	50	1	5,114		5,114
9	2	22	1	16	1	50	2	13,121		13,121
9	2	22	2	14	1	50	0	3,863		3,863
9	2	22	3	11	1	50	8	11,199		11,199
9	2	22	4	13	1	50	2	2,605		2,605
9	2	22	5	9	1	40	1	11,195		11,195
9	2	22	6	2	1	40	3	6,89		6,89
9	2	22	7	8	1	40	3	17,558		17,558
9	2	22	8	30	1	60	5	6,019		6,019
9	2	22	9	12	1	50	1	2,242		2,242
9	2	22	10	15	1	50	99	31,292
9	2	22	11	5	1	40	4	8,832		8,832
9	2	22	12	19	1	50	4	30,519		30,519
9	2	22	13	17	1	50	4	3,679		3,679
9	2	22	14	29	1	60	99	31,175
9	2	22	15	20	1	50	8	6,039		6,039
9	2	22	16	4	1	40	6	9,363		9,363
9	2	22	17	24	1	60	1	7,8		7,8
9	2	22	18	23	1	60	4	4,628		4,628
9	2	22	19	18	1	50	3	3,253		3,253
9	2	22	20	25	1	60	4	9,421		9,421
9	2	22	21	1	1	40	3	2,718		2,718
9	2	22	22	7	1	40	4	6,132		6,132
9	2	22	23	3	1	40	99	31,277
9	2	22	24	10	1	40	3	2,894		2,894
9	2	22	25	6	1	40	2	12,789		12,789
9	2	22	26	21	1	60	6	3,207		3,207
9	2	22	27	22	1	60	2	16,89		16,89
9	2	22	28	28	1	60	4	4,464		4,464
9	2	22	29	27	1	60	2	2,902		2,902
9	2	22	30	26	1	60	2	3,695		3,695
9	2	22	1	28	2	60	4	6,578		6,578
9	2	22	2	19	2	50	2	9,542		9,542
9	2	22	3	11	2	50	1	22,546		22,546
9	2	22	4	5	2	40	57	21,132
9	2	22	5	15	2	50	28	23,277
9	2	22	6	7	2	40	1	2,46		2,46
9	2	22	7	30	2	60	4	6,968		6,968
9	2	22	8	4	2	40	1	2,886		2,886
9	2	22	9	1	2	40	37	22,308
9	2	22	10	17	2	50	2	30,156		30,156
9	2	22	11	13	2	50	5	3,847		3,847
9	2	22	12	26	2	60	5	5,699		5,699
9	2	22	13	25	2	60	2	6,445		6,445
9	2	22	14	21	2	60	7	7,003		7,003
9	2	22	15	22	2	60	3	7,878		7,878
9	2	22	16	6	2	40	2	3,156		3,156
9	2	22	17	16	2	50	1	7,722		7,722
9	2	22	18	27	2	60	0	5,121		5,121
9	2	22	19	12	2	50	2	6,519		6,519
9	2	22	20	10	2	40	3	18,136		18,136
9	2	22	21	9	2	40	4	20,175		20,175
9	2	22	22	18	2	50	4	2,281		2,281
9	2	22	23	23	2	60	3	8,585		8,585
9	2	22	24	24	2	60	2	3,949		3,949
9	2	22	25	29	2	60	1	4,406		4,406
9	2	22	26	2	2	40	52	13,167
9	2	22	27	14	2	50	4	6,363		6,363
9	2	22	28	3	2	40	54	27,496
9	2	22	29	20	2	50	9	4,167		4,167
9	2	22	30	8	2	40	4	23,925		23,925
9	2	22	1	11	4	50	1	3,175		3,175
9	2	22	2	22	4	60	0	1,342		1,342
9	2	22	3	10	4	40	2	0,596		0,596
9	2	22	4	24	4	60	2	0,678		0,678
9	2	22	5	5	4	40	2	0,635		0,635
9	2	22	6	18	4	50	0	0,866		0,866
9	2	22	7	29	4	60	2	0,788		0,788
9	2	22	8	8	4	40	1	0,827		0,827
9	2	22	9	4	4	40	1	0,764		0,764
9	2	22	10	30	4	60	3	0,737		0,737
9	2	22	11	19	4	50	1	1,315		1,315
9	2	22	12	28	4	60	2	0,55		0,55
9	2	22	13	26	4	60	2	0,725		0,725
9	2	22	14	3	4	40	1	0,96		0,96
9	2	22	15	14	4	50	2	0,749		0,749
9	2	22	16	23	4	60	0	0,651		0,651
9	2	22	17	12	4	50	0	0,745		0,745
9	2	22	18	16	4	50	0	1,151		1,151
9	2	22	19	9	4	40	3	0,737		0,737
9	2	22	20	7	4	40	0	0,768		0,768
9	2	22	21	27	4	60	1	0,585		0,585
9	2	22	22	20	4	50	1	0,393		0,393
9	2	22	23	15	4	50	4	0,456		0,456
9	2	22	24	6	4	40	2	0,753		0,753
9	2	22	25	13	4	50	1	0,675		0,675
9	2	22	26	21	4	60	0	0,721		0,721
9	2	22	27	1	4	40	0	0,862		0,862
9	2	22	28	25	4	60	1	0,776		0,776
9	2	22	29	17	4	50	2	0,714		0,714
9	2	22	30	2	4	40	2	0,772		0,772
10	2	23	1	22	1	60	8	10,683		10,683
10	2	23	2	17	1	50	7	4,179		4,179
10	2	23	3	18	1	50	5	9,925		9,925
10	2	23	4	9	1	40	54	15,503
10	2	23	5	10	1	40	45	14,949
10	2	23	6	24	1	60	6	2,171		2,171
10	2	23	7	1	1	40	3	11,578		11,578
10	2	23	8	23	1	60	1	2,078		2,078
10	2	23	9	25	1	60	7	13,429		13,429
10	2	23	10	2	1	40	6	7,07		7,07
10	2	23	11	13	1	50	5	4,734		4,734
10	2	23	12	26	1	60	15	2,589
10	2	23	13	12	1	50	1	6,046		6,046
10	2	23	14	29	1	60	7	4,863		4,863
10	2	23	15	27	1	60	1	2,167		2,167
10	2	23	16	11	1	50	1	6,082		6,082
10	2	23	17	16	1	50	1	9,988		9,988
10	2	23	18	15	1	50	4	9,832		9,832
10	2	23	19	19	1	50	3	9,867		9,867
10	2	23	20	20	1	50	9	4,042		4,042
10	2	23	21	8	1	40	8	19,347		19,347
10	2	23	22	30	1	60	7	4,425		4,425
10	2	23	23	28	1	60	3	1,89		1,89
10	2	23	24	7	1	40	2	10,277		10,277
10	2	23	25	21	1	60	4	4,601		4,601
10	2	23	26	4	1	40	4	1,335		1,335
10	2	23	27	5	1	40	6	8,257		8,257
10	2	23	28	6	1	40	2	2,808		2,808
10	2	23	29	3	1	40	2	18,371		18,371
10	2	23	30	14	1	50	16	26,449
10	2	23	1	16	2	50	2	10,89		10,89
10	2	23	2	14	2	50	5	23,046		23,046
10	2	23	3	11	2	50	2	12,136		12,136
10	2	23	4	13	2	50	5	2,597		2,597
10	2	23	5	9	2	40	32	29,808
10	2	23	6	2	2	40	99	31,242
10	2	23	7	8	2	40	68	19,257
10	2	23	8	30	2	60	7	2,207		2,207
10	2	23	9	12	2	50	0	10,406		10,406
10	2	23	10	15	2	50	52	23,457
10	2	23	11	5	2	40	31	11,328
10	2	23	12	19	2	50	4	13,035		13,035
10	2	23	13	17	2	50	41	13,41
10	2	23	14	29	2	60	54	20,398
10	2	23	15	20	2	50	54	30,371
10	2	23	16	4	2	40	2	9,777		9,777
10	2	23	17	24	2	60	5	5,839		5,839
10	2	23	18	23	2	60	1	2,863		2,863
10	2	23	19	18	2	50	6	3,769		3,769
10	2	23	20	25	2	60	6	4,992		4,992
10	2	23	21	1	2	40	2	1,871		1,871
10	2	23	22	7	2	40	3	6,363		6,363
10	2	23	23	3	2	40	4	18,632		18,632
10	2	23	24	10	2	40	20	18,152
10	2	23	25	6	2	40	1	7,281		7,281
10	2	23	26	21	2	60	3	8,078		8,078
10	2	23	27	22	2	60	5	2,121		2,121
10	2	23	28	28	2	60	2	1,554		1,554
10	2	23	29	27	2	60	1	2,351		2,351
10	2	23	30	26	2	60	12	2,156
10	2	23	1	28	3	60	4	2,364		2,364
10	2	23	2	19	3	50	4	9,309		9,309
10	2	23	3	11	3	50	1	6,028		6,028
10	2	23	4	5	3	40	4	12,403		12,403
10	2	23	5	15	3	50	6	9,210999		9,210999
10	2	23	6	7	3	40	0	7,7		7,7
10	2	23	7	30	3	60	23	11,492
10	2	23	8	4	3	40	4	5,739		5,739
10	2	23	9	1	3	40	4	3,379		3,379
10	2	23	10	17	3	50	3	1,098		1,098
10	2	23	11	13	3	50	1	0,899		0,899
10	2	23	12	26	3	60	1	0,793		0,793
10	2	23	13	25	3	60	5	6,379		6,379
10	2	23	14	21	3	60	5	0,774		0,774
10	2	23	15	22	3	60	2	4,477		4,477
10	2	23	16	6	3	40	3	4,313		4,313
10	2	23	17	16	3	50	2	0,879		0,879
10	2	23	18	27	3	60	2	1,274		1,274
10	2	23	19	12	3	50	1	3,078		3,078
10	2	23	20	10	3	40	59	8,844
10	2	23	21	9	3	40	4	5,602		5,602
10	2	23	22	18	3	50	3	5,203		5,203
10	2	23	23	23	3	60	2	6,235		6,235
10	2	23	24	24	3	60	2	0,8009999		0,8009999
10	2	23	25	29	3	60	6	12,348		12,348
10	2	23	26	2	3	40	99	31,21
10	2	23	27	14	3	50	4	10,68		10,68
10	2	23	28	3	3	40	4	2,325		2,325
10	2	23	29	20	3	50	8	2,91		2,91
10	2	23	30	8	3	40	4	7,66		7,66
10	2	23	1	11	4	50	0	2,436		2,436
10	2	23	2	22	4	60	2	1,561		1,561
10	2	23	3	10	4	40	1	0,839		0,839
10	2	23	4	24	4	60	2	0,686		0,686
10	2	23	5	5	4	40	4	0,413		0,413
10	2	23	6	18	4	50	0	1,382		1,382
10	2	23	7	29	4	60	1	0,382		0,382
10	2	23	8	8	4	40	3	0,366		0,366
10	2	23	9	4	4	40	4	0,362		0,362
10	2	23	10	30	4	60	1	0,803		0,803
10	2	23	11	19	4	50	1	0,378		0,378
10	2	23	12	28	4	60	4	0,378		0,378
10	2	23	13	26	4	60	2	0,366		0,366
10	2	23	14	3	4	40	3	0,35		0,35
10	2	23	15	14	4	50	1	0,514		0,514
10	2	23	16	23	4	60	1	0,452		0,452
10	2	23	17	12	4	50	8	0,346		0,346
10	2	23	18	16	4	50	4	0,303		0,303
10	2	23	19	9	4	40	3	0,292		0,292
10	2	23	20	7	4	40	4	0,3		0,3
10	2	23	21	27	4	60	0	0,241		0,241
10	2	23	22	20	4	50	0	0,331		0,331
10	2	23	23	15	4	50	2	0,311		0,311
10	2	23	24	6	4	40	1	0,3		0,3
10	2	23	25	13	4	50	0	0,315		0,315
10	2	23	26	21	4	60	5	0,307		0,307
10	2	23	27	1	4	40	1	0,772		0,772
10	2	23	28	25	4	60	3	0,405		0,405
10	2	23	29	17	4	50	3	0,35		0,35
10	2	23	30	2	4	40	1	0,311		0,311
11	2	65	1	22	2	60	43	7,14
11	2	65	2	17	2	50	27	5,007
11	2	65	3	18	2	50	57	5,804
11	2	65	4	9	2	40	41	15,171
11	2	65	5	10	2	40	31	12,289
11	2	65	6	24	2	60	2	4,914		4,914
11	2	65	7	1	2	40	99	31,281
11	2	65	8	23	2	60	14	12,773
11	2	65	9	25	2	60	54	4,726
11	2	65	10	2	2	40	27	9,687
11	2	65	11	13	2	50	46	7,976
11	2	65	12	26	2	60	41	14,96
11	2	65	13	12	2	50	33	13,234
11	2	65	14	29	2	60	55	10,718
11	2	65	15	27	2	60	3	11,742		11,742
11	2	65	16	11	2	50	48	22,132
11	2	65	17	16	2	50	21	15,062
11	2	65	18	15	2	50	50	21,054
11	2	65	19	19	2	50	34	10,046
11	2	65	20	20	2	50	86	14,046
11	2	65	21	8	2	40	5	7,742		7,742
11	2	65	22	30	2	60	6	6,757		6,757
11	2	65	23	28	2	60	1	9,187		9,187
11	2	65	24	7	2	40	4	11,07		11,07
11	2	65	25	21	2	60	19	28,085
11	2	65	26	4	2	40	24	12,351
11	2	65	27	5	2	40	16	7,851
11	2	65	28	6	2	40	2	11,492		11,492
11	2	65	29	3	2	40	9	14,367		14,367
11	2	65	30	14	2	50	99	31,21
11	2	65	1	16	3	50	5	8,543		8,543
11	2	65	2	14	3	50	13	13,106
11	2	65	3	11	3	50	15	20,856
11	2	65	4	13	3	50	0	8,075		8,075
11	2	65	5	9	3	40	35	19,481
11	2	65	6	2	3	40	44	8,418
11	2	65	7	8	3	40	4	12,215		12,215
11	2	65	8	30	3	60	0	8,7		8,7
11	2	65	9	12	3	50	35	4,52
11	2	65	10	15	3	50	51	26,785
11	2	65	11	5	3	40	14	20,676
11	2	65	12	19	3	50	74	10,653
11	2	65	13	17	3	50	31	9,825
11	2	65	14	29	3	60	11	23,739
11	2	65	15	20	3	50	9	12,34		12,34
11	2	65	16	4	3	40	5	4,41		4,41
11	2	65	17	24	3	60	4	8,856		8,856
11	2	65	18	23	3	60	25	21,301
11	2	65	19	18	3	50	4	12,52		12,52
11	2	65	20	25	3	60	9	7,293		7,293
11	2	65	21	1	3	40	35	20,348
11	2	65	22	7	3	40	1	2,7		2,7
11	2	65	23	3	3	40	99	31,257
11	2	65	24	10	3	40	8	5,973		5,973
11	2	65	25	6	3	40	4	1,981		1,981
11	2	65	26	21	3	60	7	3,137		3,137
11	2	65	27	22	3	60	27	8,856
11	2	65	28	28	3	60	7	2,192		2,192
11	2	65	29	27	3	60	2	3,293		3,293
11	2	65	30	26	3	60	4	16,262		16,262
11	2	65	1	28	1	60	16	3,195
11	2	65	2	19	1	50	13	8,523
11	2	65	3	11	1	50	7	11,242		11,242
11	2	65	4	5	1	40	5	6,101		6,101
11	2	65	5	15	1	50	55	22,062
11	2	65	6	7	1	40	1	5,21		5,21
11	2	65	7	30	1	60	3	4,265		4,265
11	2	65	8	4	1	40	3	8,531		8,531
11	2	65	9	1	1	40	2	14,257		14,257
11	2	65	10	17	1	50	5	7,609		7,609
11	2	65	11	13	1	50	4	17,093		17,093
11	2	65	12	26	1	60	6	30,796		30,796
11	2	65	13	25	1	60	4	15,382		15,382
11	2	65	14	21	1	60	7	6,812		6,812
11	2	65	15	22	1	60	2	17,187		17,187
11	2	65	16	6	1	40	2	8,64		8,64
11	2	65	17	16	1	50	6	3,632		3,632
11	2	65	18	27	1	60	1	6,156		6,156
11	2	65	19	12	1	50	8	12,796		12,796
11	2	65	20	10	1	40	99	31,218
11	2	65	21	9	1	40	4	13,343		13,343
11	2	65	22	18	1	50	4	10,046		10,046
11	2	65	23	23	1	60	1	10,453		10,453
11	2	65	24	24	1	60	3	18,273		18,273
11	2	65	25	29	1	60	10	22,859
11	2	65	26	2	1	40	99	31,304
11	2	65	27	14	1	50	21	19,992
11	2	65	28	3	1	40	99	31,234
11	2	65	29	20	1	50	6	22,476		22,476
11	2	65	30	8	1	40	99	31,25
11	2	65	1	11	4	50	2	26,026		26,026
11	2	65	2	22	4	60	2	2,846		2,846
11	2	65	3	10	4	40	2	2,792		2,792
11	2	65	4	24	4	60	1	3,315		3,315
11	2	65	5	5	4	40	0	2,44		2,44
11	2	65	6	18	4	50	5	1,885		1,885
11	2	65	7	29	4	60	1	2,784		2,784
11	2	65	8	8	4	40	3	3,487		3,487
11	2	65	9	4	4	40	1	2,581		2,581
11	2	65	10	30	4	60	3	3,51		3,51
11	2	65	11	19	4	50	4	3,854		3,854
11	2	65	12	28	4	60	3	2,425		2,425
11	2	65	13	26	4	60	1	2,378		2,378
11	2	65	14	3	4	40	1	3,284		3,284
11	2	65	15	14	4	50	1	3,604		3,604
11	2	65	16	23	4	60	2	2,378		2,378
11	2	65	17	12	4	50	1	2,901		2,901
11	2	65	18	16	4	50	0	2,01		2,01
11	2	65	19	9	4	40	3	2,792		2,792
11	2	65	20	7	4	40	1	2,346		2,346
11	2	65	21	27	4	60	1	2,581		2,581
11	2	65	22	20	4	50	2	4,096		4,096
11	2	65	23	15	4	50	8	4,401		4,401
11	2	65	24	6	4	40	2	2,464		2,464
11	2	65	25	13	4	50	1	2,143		2,143
11	2	65	26	21	4	60	5	1,815		1,815
11	2	65	27	1	4	40	1	2,089		2,089
11	2	65	28	25	4	60	2	2,651		2,651
11	2	65	29	17	4	50	0	2,089		2,089
11	2	65	30	2	4	40	4	3,182		3,182
12	2	69	1	22	3	60	21	27,403
12	2	69	2	17	3	50	4	10,254		10,254
12	2	69	3	18	3	50	4	7,285		7,285
12	2	69	4	9	3	40	21	13,496
12	2	69	5	10	3	40	11	7,59
12	2	69	6	24	3	60	5	3,082		3,082
12	2	69	7	1	3	40	33	17,559
12	2	69	8	23	3	60	38	4,543
12	2	69	9	25	3	60	6	11,504		11,504
12	2	69	10	2	3	40	39	15,504
12	2	69	11	13	3	50	3	9,535		9,535
12	2	69	12	26	3	60	19	11,707
12	2	69	13	12	3	50	5	7,012		7,012
12	2	69	14	29	3	60	3	10,809		10,809
12	2	69	15	27	3	60	11	15,168
12	2	69	16	11	3	50	22	24,614
12	2	69	17	16	3	50	0	3,371		3,371
12	2	69	18	15	3	50	50	25,715
12	2	69	19	19	3	50	31	10,942
12	2	69	20	20	3	50	5	4,535		4,535
12	2	69	21	8	3	40	3	11,645		11,645
12	2	69	22	30	3	60	5	3,45		3,45
12	2	69	23	28	3	60	2	3,996		3,996
12	2	69	24	7	3	40	33	14,137
12	2	69	25	21	3	60	6	3,504		3,504
12	2	69	26	4	3	40	9	2,52		2,52
12	2	69	27	5	3	40	12	8,403
12	2	69	28	6	3	40	0	7,793		7,793
12	2	69	29	3	3	40	5	12,215		12,215
12	2	69	30	14	3	50	30	6,434
12	2	69	1	16	1	50	10	9,968
12	2	69	2	14	1	50	13	25,007
12	2	69	3	11	1	50	7	14,281		14,281
12	2	69	4	13	1	50	15	6,46
12	2	69	5	9	1	40	47	19,32
12	2	69	6	2	1	40	99	31,273
12	2	69	7	8	1	40	60	16,367
12	2	69	8	30	1	60	6	8,929		8,929
12	2	69	9	12	1	50	4	10,007		10,007
12	2	69	10	15	1	50	99	31,328
12	2	69	11	5	1	40	36	4,312
12	2	69	12	19	1	50	51	11,46
12	2	69	13	17	1	50	20	7,289
12	2	69	14	29	1	60	31	13,523
12	2	69	15	20	1	50	8	20,132		20,132
12	2	69	16	4	1	40	10	9,867
12	2	69	17	24	1	60	5	5,71		5,71
12	2	69	18	23	1	60	9	16,546		16,546
12	2	69	19	18	1	50	3	13,195		13,195
12	2	69	20	25	1	60	99	31,281
12	2	69	21	1	1	40	26	8,875
12	2	69	22	7	1	40	1	11,218		11,218
12	2	69	23	3	1	40	26	22,46
12	2	69	24	10	1	40	32	16,328
12	2	69	25	6	1	40	1	11,898		11,898
12	2	69	26	21	1	60	7	10,343		10,343
12	2	69	27	22	1	60	99	31,226
12	2	69	28	28	1	60	1	5,39		5,39
12	2	69	29	27	1	60	17	13,882
12	2	69	30	26	1	60	23	16,195
12	2	69	1	28	2	60	2	12,609		12,609
12	2	69	2	19	2	50	30	19,5
12	2	69	3	11	2	50	15	10,101
12	2	69	4	5	2	40	17	16,46
12	2	69	5	15	2	50	56	19,148
12	2	69	6	7	2	40	21	6,976
12	2	69	7	30	2	60	5	4,976		4,976
12	2	69	8	4	2	40	3	9,64		9,64
12	2	69	9	1	2	40	36	11,492
12	2	69	10	17	2	50	6	2,789		2,789
12	2	69	11	13	2	50	6	12,062		12,062
12	2	69	12	26	2	60	22	7,859
12	2	69	13	25	2	60	6	8,25		8,25
12	2	69	14	21	2	60	63	9,507
12	2	69	15	22	2	60	10	13,664
12	2	69	16	6	2	40	1	8,234		8,234
12	2	69	17	16	2	50	7	6,382		6,382
12	2	69	18	27	2	60	15	3,632
12	2	69	19	12	2	50	2	6,851		6,851
12	2	69	20	10	2	40	35	14,992
12	2	69	21	9	2	40	17	6,476
12	2	69	22	18	2	50	4	10,664		10,664
12	2	69	23	23	2	60	8	13,578		13,578
12	2	69	24	24	2	60	64	14,125
12	2	69	25	29	2	60	31	21,835
12	2	69	26	2	2	40	13	21,335
12	2	69	27	14	2	50	12	14,781
12	2	69	28	3	2	40	45	11,507
12	2	69	29	20	2	50	46	7,531
12	2	69	30	8	2	40	23	9,187
12	2	69	1	11	4	50	1	10,378		10,378
12	2	69	2	22	4	60	0	4,143		4,143
12	2	69	3	10	4	40	3	2,057		2,057
12	2	69	4	24	4	60	3	2,815		2,815
12	2	69	5	5	4	40	0	1,956		1,956
12	2	69	6	18	4	50	1	1,76		1,76
12	2	69	7	29	4	60	3	0,917		0,917
12	2	69	8	8	4	40	3	0,987		0,987
12	2	69	9	4	4	40	1	0,971		0,971
12	2	69	10	30	4	60	3	0,51		0,51
12	2	69	11	19	4	50	1	0,612		0,612
12	2	69	12	28	4	60	4	0,589		0,589
12	2	69	13	26	4	60	3	0,581		0,581
12	2	69	14	3	4	40	2	1,854		1,854
12	2	69	15	14	4	50	2	1,026		1,026
12	2	69	16	23	4	60	2	1,69		1,69
12	2	69	17	12	4	50	3	1,604		1,604
12	2	69	18	16	4	50	1	1,01		1,01
12	2	69	19	9	4	40	4	1,62		1,62
12	2	69	20	7	4	40	1	1,206		1,206
12	2	69	21	27	4	60	1	0,909		0,909
12	2	69	22	20	4	50	0	4,487		4,487
12	2	69	23	15	4	50	2	1,534		1,534
12	2	69	24	6	4	40	1	1,253		1,253
12	2	69	25	13	4	50	3	1,057		1,057
12	2	69	26	21	4	60	3	0,932		0,932
12	2	69	27	1	4	40	0	2,331		2,331
12	2	69	28	25	4	60	1	1,151		1,151
12	2	69	29	17	4	50	2	1,128		1,128
12	2	69	30	2	4	40	2	1,573		1,573
13	1	37	1	22	1	60	9	5,785		5,785
13	1	37	2	17	1	50	3	3,57		3,57
13	1	37	3	18	1	50	5	1,968		1,968
13	1	37	4	9	1	40	7	17,125		17,125
13	1	37	5	10	1	40	3	4,816		4,816
13	1	37	6	24	1	60	2	3,761		3,761
13	1	37	7	1	1	40	99	31,183
13	1	37	8	23	1	60	4	8,562		8,562
13	1	37	9	25	1	60	3	7,41		7,41
13	1	37	10	2	1	40	2	12,136		12,136
13	1	37	11	13	1	50	3	4,898		4,898
13	1	37	12	26	1	60	0	7,386		7,386
13	1	37	13	12	1	50	2	2,73		2,73
13	1	37	14	29	1	60	3	8,148		8,148
13	1	37	15	27	1	60	1	6,789		6,789
13	1	37	16	11	1	50	3	6,582		6,582
13	1	37	17	16	1	50	2	13,226		13,226
13	1	37	18	15	1	50	8	9,019		9,019
13	1	37	19	19	1	50	10	6,531
13	1	37	20	20	1	50	9	2,25		2,25
13	1	37	21	8	1	40	99	31,152
13	1	37	22	30	1	60	4	3,578		3,578
13	1	37	23	28	1	60	4	3,074		3,074
13	1	37	24	7	1	40	2	4,144		4,144
13	1	37	25	21	1	60	4	4,824		4,824
13	1	37	26	4	1	40	5	3,152		3,152
13	1	37	27	5	1	40	7	6,285		6,285
13	1	37	28	6	1	40	0	4,14		4,14
13	1	37	29	3	1	40	3	6,464		6,464
13	1	37	30	14	1	50	99	31,199
13	1	37	1	16	2	50	8	9,187		9,187
13	1	37	2	14	2	50	7	8,914		8,914
13	1	37	3	11	2	50	37	23,945
13	1	37	4	13	2	50	10	5,347
13	1	37	5	9	2	40	31	23,835
13	1	37	6	2	2	40	99	31,148
13	1	37	7	8	2	40	3	13,531		13,531
13	1	37	8	30	2	60	6	1,781		1,781
13	1	37	9	12	2	50	3	7,046		7,046
13	1	37	10	15	2	50	99	31,207
13	1	37	11	5	2	40	6	19,359		19,359
13	1	37	12	19	2	50	4	13,835		13,835
13	1	37	13	17	2	50	3	7,199		7,199
13	1	37	14	29	2	60	1	6,003		6,003
13	1	37	15	20	2	50	10	6,96
13	1	37	16	4	2	40	6	10,66		10,66
13	1	37	17	24	2	60	1	14,777		14,777
13	1	37	18	23	2	60	3	8,933		8,933
13	1	37	19	18	2	50	3	6,304		6,304
13	1	37	20	25	2	60	6	4,882		4,882
13	1	37	21	1	2	40	6	8,539		8,539
13	1	37	22	7	2	40	2	5,945		5,945
13	1	37	23	3	2	40	3	10,066		10,066
13	1	37	24	10	2	40	3	17,312		17,312
13	1	37	25	6	2	40	1	1,921		1,921
13	1	37	26	21	2	60	8	3,011		3,011
13	1	37	27	22	2	60	20	9,628
13	1	37	28	28	2	60	3	4,843		4,843
13	1	37	29	27	2	60	0	6,523		6,523
13	1	37	30	26	2	60	5	3,906		3,906
13	1	37	1	28	3	60	2	3		3
13	1	37	2	19	3	50	3	16,035		16,035
13	1	37	3	11	3	50	3	7,285		7,285
13	1	37	4	5	3	40	7	8,293		8,293
13	1	37	5	15	3	50	7	5,813		5,813
13	1	37	6	7	3	40	2	1,797		1,797
13	1	37	7	30	3	60	7	1,16		1,16
13	1	37	8	4	3	40	1	1,086		1,086
13	1	37	9	1	3	40	11	7,028
13	1	37	10	17	3	50	0	1,024		1,024
13	1	37	11	13	3	50	1	1,106		1,106
13	1	37	12	26	3	60	2	1,379		1,379
13	1	37	13	25	3	60	6	5,516		5,516
13	1	37	14	21	3	60	5	3,246		3,246
13	1	37	15	22	3	60	5	16,547		16,547
13	1	37	16	6	3	40	2	1,395		1,395
13	1	37	17	16	3	50	3	1,098		1,098
13	1	37	18	27	3	60	1	3,778		3,778
13	1	37	19	12	3	50	5	2,254		2,254
13	1	37	20	10	3	40	3	2,176		2,176
13	1	37	21	9	3	40	4	1,985		1,985
13	1	37	22	18	3	50	2	1,422		1,422
13	1	37	23	23	3	60	1	2,246		2,246
13	1	37	24	24	3	60	4	1,989		1,989
13	1	37	25	29	3	60	4	4,953		4,953
13	1	37	26	2	3	40	3	4,332		4,332
13	1	37	27	14	3	50	2	2,301		2,301
13	1	37	28	3	3	40	4	6,969		6,969
13	1	37	29	20	3	50	6	4,602		4,602
13	1	37	30	8	3	40	51	8,668
13	1	37	1	11	4	50	3	3,397		3,397
13	1	37	2	22	4	60	1	2,175		2,175
13	1	37	3	10	4	40	0	0,975		0,975
13	1	37	4	24	4	60	3	0,76		0,76
13	1	37	5	5	4	40	5	0,8190001		0,8190001
13	1	37	6	18	4	50	2	0,776		0,776
13	1	37	7	29	4	60	1	0,792		0,792
13	1	37	8	8	4	40	0	3,089		3,089
13	1	37	9	4	4	40	2	0,651		0,651
13	1	37	10	30	4	60	3	0,565		0,565
13	1	37	11	19	4	50	1	0,499		0,499
13	1	37	12	28	4	60	4	0,971		0,971
13	1	37	13	26	4	60	1	0,557		0,557
13	1	37	14	3	4	40	3	0,569		0,569
13	1	37	15	14	4	50	2	0,635		0,635
13	1	37	16	23	4	60	2	0,557		0,557
13	1	37	17	12	4	50	3	0,956		0,956
13	1	37	18	16	4	50	1	0,807		0,807
13	1	37	19	9	4	40	1	0,803		0,803
13	1	37	20	7	4	40	0	1,249		1,249
13	1	37	21	27	4	60	1	0,878		0,878
13	1	37	22	20	4	50	0	0,839		0,839
13	1	37	23	15	4	50	4	0,9440001		0,9440001
13	1	37	24	6	4	40	2	0,803		0,803
13	1	37	25	13	4	50	2	0,557		0,557
13	1	37	26	21	4	60	4	0,577		0,577
13	1	37	27	1	4	40	1	0,729		0,729
13	1	37	28	25	4	60	1	0,69		0,69
13	1	37	29	17	4	50	0	0,534		0,534
13	1	37	30	2	4	40	1	0,62		0,62
14	2	37	1	22	2	60	5	19,562		19,562
14	2	37	2	17	2	50	48	16,453
14	2	37	3	18	2	50	6	3,722		3,722
14	2	37	4	9	2	40	41	20,683
14	2	37	5	10	2	40	54	19,062
14	2	37	6	24	2	60	4	4,089		4,089
14	2	37	7	1	2	40	3	18,789		18,789
14	2	37	8	23	2	60	2	4,832		4,832
14	2	37	9	25	2	60	5	7,773		7,773
14	2	37	10	2	2	40	2	11,597		11,597
14	2	37	11	13	2	50	2	6,16		6,16
14	2	37	12	26	2	60	1	4,277		4,277
14	2	37	13	12	2	50	2	4,835		4,835
14	2	37	14	29	2	60	3	4,093		4,093
14	2	37	15	27	2	60	2	7,609		7,609
14	2	37	16	11	2	50	2	8,753		8,753
14	2	37	17	16	2	50	5	8,187		8,187
14	2	37	18	15	2	50	3	28,546		28,546
14	2	37	19	19	2	50	1	13,625		13,625
14	2	37	20	20	2	50	1	21,179		21,179
14	2	37	21	8	2	40	2	11,921		11,921
14	2	37	22	30	2	60	6	3,199		3,199
14	2	37	23	28	2	60	4	5,171		5,171
14	2	37	24	7	2	40	3	2,906		2,906
14	2	37	25	21	2	60	8	2,609		2,609
14	2	37	26	4	2	40	3	11,824		11,824
14	2	37	27	5	2	40	99	31,097
14	2	37	28	6	2	40	0	7,281		7,281
14	2	37	29	3	2	40	2	7,867		7,867
14	2	37	30	14	2	50	42	23,191
14	2	37	1	16	3	50	2	3,965		3,965
14	2	37	2	14	3	50	3	12,262		12,262
14	2	37	3	11	3	50	2	5,16		5,16
14	2	37	4	13	3	50	0	2,453		2,453
14	2	37	5	9	3	40	2	7,223		7,223
14	2	37	6	2	3	40	8	9,012		9,012
14	2	37	7	8	3	40	0	7,172		7,172
14	2	37	8	30	3	60	4	1,223		1,223
14	2	37	9	12	3	50	2	2,989		2,989
14	2	37	10	15	3	50	1	10,617		10,617
14	2	37	11	5	3	40	1	7,848		7,848
14	2	37	12	19	3	50	1	10,321		10,321
14	2	37	13	17	3	50	1	2,121		2,121
14	2	37	14	29	3	60	2	4,785		4,785
14	2	37	15	20	3	50	3	3,102		3,102
14	2	37	16	4	3	40	1	3,328		3,328
14	2	37	17	24	3	60	0	1,012		1,012
14	2	37	18	23	3	60	1	2,059		2,059
14	2	37	19	18	3	50	3	2,473		2,473
14	2	37	20	25	3	60	3	1,594		1,594
14	2	37	21	1	3	40	0	1,18		1,18
14	2	37	22	7	3	40	4	2,075		2,075
14	2	37	23	3	3	40	1	1,18		1,18
14	2	37	24	10	3	40	2	7,274		7,274
14	2	37	25	6	3	40	2	2,047		2,047
14	2	37	26	21	3	60	5	2,282		2,282
14	2	37	27	22	3	60	2	2,481		2,481
14	2	37	28	28	3	60	3	2,289		2,289
14	2	37	29	27	3	60	0	2,035		2,035
14	2	37	30	26	3	60	1	1,067		1,067
14	2	37	1	28	1	60	4	4,203		4,203
14	2	37	2	19	1	50	1	6,402		6,402
14	2	37	3	11	1	50	4	12,253		12,253
14	2	37	4	5	1	40	5	6,792		6,792
14	2	37	5	15	1	50	6	2,617		2,617
14	2	37	6	7	1	40	4	2,414		2,414
14	2	37	7	30	1	60	4	6,117		6,117
14	2	37	8	4	1	40	2	2,488		2,488
14	2	37	9	1	1	40	8	7,55		7,55
14	2	37	10	17	1	50	3	4,332		4,332
14	2	37	11	13	1	50	1	2,378		2,378
14	2	37	12	26	1	60	3	4,14		4,14
14	2	37	13	25	1	60	2	6,125		6,125
14	2	37	14	21	1	60	6	3,73		3,73
14	2	37	15	22	1	60	1	5,585		5,585
14	2	37	16	6	1	40	2	3,257		3,257
14	2	37	17	16	1	50	0	5,597		5,597
14	2	37	18	27	1	60	2	2,761		2,761
14	2	37	19	12	1	50	3	4,753		4,753
14	2	37	20	10	1	40	2	26,132		26,132
14	2	37	21	9	1	40	5	5,273		5,273
14	2	37	22	18	1	50	1	4,484		4,484
14	2	37	23	23	1	60	3	8,585		8,585
14	2	37	24	24	1	60	1	3,843		3,843
14	2	37	25	29	1	60	3	5,792		5,792
14	2	37	26	2	1	40	2	10,164		10,164
14	2	37	27	14	1	50	3	6,636		6,636
14	2	37	28	3	1	40	0	16,222		16,222
14	2	37	29	20	1	50	5	5,691		5,691
14	2	37	30	8	1	40	5	7,789		7,789
14	2	37	1	11	4	50	1	8,303		8,303
14	2	37	2	22	4	60	1	1,624		1,624
14	2	37	3	10	4	40	0	1,995		1,995
14	2	37	4	24	4	60	1	1,526		1,526
14	2	37	5	5	4	40	0	1,01		1,01
14	2	37	6	18	4	50	1	2,026		2,026
14	2	37	7	29	4	60	2	1,366		1,366
14	2	37	8	8	4	40	1	1,436		1,436
14	2	37	9	4	4	40	0	1,401		1,401
14	2	37	10	30	4	60	1	0,542		0,542
14	2	37	11	19	4	50	1	0,768		0,768
14	2	37	12	28	4	60	1	0,796		0,796
14	2	37	13	26	4	60	0	1,319		1,319
14	2	37	14	3	4	40	0	0,757		0,757
14	2	37	15	14	4	50	0	0,772		0,772
14	2	37	16	23	4	60	0	0,768		0,768
14	2	37	17	12	4	50	0	0,764		0,764
14	2	37	18	16	4	50	1	0,772		0,772
14	2	37	19	9	4	40	1	0,811		0,811
14	2	37	20	7	4	40	0	0,8		0,8
14	2	37	21	27	4	60	2	0,71		0,71
14	2	37	22	20	4	50	1	0,737		0,737
14	2	37	23	15	4	50	1	0,737		0,737
14	2	37	24	6	4	40	2	0,741		0,741
14	2	37	25	13	4	50	0	0,862		0,862
14	2	37	26	21	4	60	0	0,772		0,772
14	2	37	27	1	4	40	0	0,776		0,776
14	2	37	28	25	4	60	2	0,764		0,764
14	2	37	29	17	4	50	1	0,503		0,503
14	2	37	30	2	4	40	2	1,452		1,452
15	1	69	1	22	2	60	99	31,265
15	1	69	2	17	2	50	5	27,261		27,261
15	1	69	3	18	2	50	7	10,839		10,839
15	1	69	4	9	2	40	99	31,207
15	1	69	5	10	2	40	64	28,648
15	1	69	6	24	2	60	8	8,078		8,078
15	1	69	7	1	2	40	23	23,863
15	1	69	8	23	2	60	27	17,914
15	1	69	9	25	2	60	10	10,687
15	1	69	10	2	2	40	23	27,73
15	1	69	11	13	2	50	57	20,57
15	1	69	12	26	2	60	15	12,683
15	1	69	13	12	2	50	5	20,57		20,57
15	1	69	14	29	2	60	53	19,062
15	1	69	15	27	2	60	6	6,218		6,218
15	1	69	16	11	2	50	32	22,699
15	1	69	17	16	2	50	53	9,781
15	1	69	18	15	2	50	58	15,164
15	1	69	19	19	2	50	28	10,691
15	1	69	20	20	2	50	28	9,046
15	1	69	21	8	2	40	7	8,484		8,484
15	1	69	22	30	2	60	6	5,121		5,121
15	1	69	23	28	2	60	3	10,191		10,191
15	1	69	24	7	2	40	2	6,523		6,523
15	1	69	25	21	2	60	62	21,152
15	1	69	26	4	2	40	44	20,39
15	1	69	27	5	2	40	22	6,867
15	1	69	28	6	2	40	1	14,535		14,535
15	1	69	29	3	2	40	7	14,457		14,457
15	1	69	30	14	2	50	18	19,425
15	1	69	1	16	3	50	51	22,496
15	1	69	2	14	3	50	49	6,938
15	1	69	3	11	3	50	64	5,192
15	1	69	4	13	3	50	40	4,164
15	1	69	5	9	3	40	23	6,492
15	1	69	6	2	3	40	30	2,102
15	1	69	7	8	3	40	37	4,434
15	1	69	8	30	3	60	5	5,633		5,633
15	1	69	9	12	3	50	7	3,024		3,024
15	1	69	10	15	3	50	63	15,086
15	1	69	11	5	3	40	68	27,516
15	1	69	12	19	3	50	2	25,742		25,742
15	1	69	13	17	3	50	6	5,211		5,211
15	1	69	14	29	3	60	60	24,649
15	1	69	15	20	3	50	7	2,914		2,914
15	1	69	16	4	3	40	9	2,938		2,938
15	1	69	17	24	3	60	6	2,59		2,59
15	1	69	18	23	3	60	13	13,532
15	1	69	19	18	3	50	6	5,442		5,442
15	1	69	20	25	3	60	10	1,992
15	1	69	21	1	3	40	14	21,879
15	1	69	22	7	3	40	2	3,254		3,254
15	1	69	23	3	3	40	2	6,403		6,403
15	1	69	24	10	3	40	4	19,325		19,325
15	1	69	25	6	3	40	5	1,867		1,867
15	1	69	26	21	3	60	4	3,274		3,274
15	1	69	27	22	3	60	7	24,325		24,325
15	1	69	28	28	3	60	3	2,414		2,414
15	1	69	29	27	3	60	2	1,934		1,934
15	1	69	30	26	3	60	5	5,793		5,793
15	1	69	1	28	1	60	1	10,187		10,187
15	1	69	2	19	1	50	2	14,453		14,453
15	1	69	3	11	1	50	99	31,242
15	1	69	4	5	1	40	6	7,558		7,558
15	1	69	5	15	1	50	99	31,289
15	1	69	6	7	1	40	3	5,835		5,835
15	1	69	7	30	1	60	6	3,156		3,156
15	1	69	8	4	1	40	1	13,281		13,281
15	1	69	9	1	1	40	32	23,898
15	1	69	10	17	1	50	12	2,953
15	1	69	11	13	1	50	5	4,105		4,105
15	1	69	12	26	1	60	24	24,746
15	1	69	13	25	1	60	8	11,242		11,242
15	1	69	14	21	1	60	8	15,632		15,632
15	1	69	15	22	1	60	70	19,285
15	1	69	16	6	1	40	3	10,57		10,57
15	1	69	17	16	1	50	5	6,933		6,933
15	1	69	18	27	1	60	2	5,128		5,128
15	1	69	19	12	1	50	5	6,726		6,726
15	1	69	20	10	1	40	29	26,734
15	1	69	21	9	1	40	4	22,671		22,671
15	1	69	22	18	1	50	6	4,683		4,683
15	1	69	23	23	1	60	3	29,906		29,906
15	1	69	24	24	1	60	5	8,042		8,042
15	1	69	25	29	1	60	12	15,46
15	1	69	26	2	1	40	10	20,656
15	1	69	27	14	1	50	3	27,691		27,691
15	1	69	28	3	1	40	99	31,343
15	1	69	29	20	1	50	10	15,421
15	1	69	30	8	1	40	99	31,144
15	1	69	1	11	4	50	1	10,878		10,878
15	1	69	2	22	4	60	1	3,495		3,495
15	1	69	3	10	4	40	6	2,944		2,944
15	1	69	4	24	4	60	5	1,952		1,952
15	1	69	5	5	4	40	1	2,542		2,542
15	1	69	6	18	4	50	3	1,55		1,55
15	1	69	7	29	4	60	1	1,721		1,721
15	1	69	8	8	4	40	2	1,452		1,452
15	1	69	9	4	4	40	3	1,639		1,639
15	1	69	10	30	4	60	2	1,471		1,471
15	1	69	11	19	4	50	2	1,249		1,249
15	1	69	12	28	4	60	3	1,885		1,885
15	1	69	13	26	4	60	3	1,967		1,967
15	1	69	14	3	4	40	4	1,124		1,124
15	1	69	15	14	4	50	3	1,788		1,788
15	1	69	16	23	4	60	1	2,339		2,339
15	1	69	17	12	4	50	4	2,553		2,553
15	1	69	18	16	4	50	2	1,71		1,71
15	1	69	19	9	4	40	1	1,8		1,8
15	1	69	20	7	4	40	5	1,784		1,784
15	1	69	21	27	4	60	0	1,253		1,253
15	1	69	22	20	4	50	1	1,307		1,307
15	1	69	23	15	4	50	4	2,96		2,96
15	1	69	24	6	4	40	1	1,038		1,038
15	1	69	25	13	4	50	2	1,12		1,12
15	1	69	26	21	4	60	2	2,206		2,206
15	1	69	27	1	4	40	2	1,155		1,155
15	1	69	28	25	4	60	1	2,842		2,842
15	1	69	29	17	4	50	2	1,233		1,233
15	1	69	30	2	4	40	6	1,784		1,784
16	2	71	1	22	1	60	32	18,796
16	2	71	2	17	1	50	99	31,226
16	2	71	3	18	1	50	6	15,816		15,816
16	2	71	4	9	1	40	9	23,589		23,589
16	2	71	5	10	1	40	10	19,55
16	2	71	6	24	1	60	3	9,152		9,152
16	2	71	7	1	1	40	99	31,277
16	2	71	8	23	1	60	1	19,531		19,531
16	2	71	9	25	1	60	3	13,152		13,152
16	2	71	10	2	1	40	55	24,804
16	2	71	11	13	1	50	17	12,75
16	2	71	12	26	1	60	5	12,96		12,96
16	2	71	13	12	1	50	5	15,859		15,859
16	2	71	14	29	1	60	99	31,324
16	2	71	15	27	1	60	59	29,73
16	2	71	16	11	1	50	10	9,753
16	2	71	17	16	1	50	5	8,183		8,183
16	2	71	18	15	1	50	80	21,167
16	2	71	19	19	1	50	3	14,835		14,835
16	2	71	20	20	1	50	6	8,925		8,925
16	2	71	21	8	1	40	2	16,82		16,82
16	2	71	22	30	1	60	4	8,015		8,015
16	2	71	23	28	1	60	7	6,8		6,8
16	2	71	24	7	1	40	3	16,714		16,714
16	2	71	25	21	1	60	3	17,156		17,156
16	2	71	26	4	1	40	8	6,699		6,699
16	2	71	27	5	1	40	7	16,308		16,308
16	2	71	28	6	1	40	2	6,492		6,492
16	2	71	29	3	1	40	3	5,949		5,949
16	2	71	30	14	1	50	17	27,199
16	2	71	1	16	2	50	8	17,984		17,984
16	2	71	2	14	2	50	99	31,257
16	2	71	3	11	2	50	51	3,464
16	2	71	4	13	2	50	6	20,957		20,957
16	2	71	5	9	2	40	33	18,976
16	2	71	6	2	2	40	20	10,269
16	2	71	7	8	2	40	11	11,238
16	2	71	8	30	2	60	9	6,23		6,23
16	2	71	9	12	2	50	11	16,851
16	2	71	10	15	2	50	50	11,441
16	2	71	11	5	2	40	19	17,468
16	2	71	12	19	2	50	65	21,726
16	2	71	13	17	2	50	5	19,976		19,976
16	2	71	14	29	2	60	19	14,75
16	2	71	15	20	2	50	10	7,972
16	2	71	16	4	2	40	3	7,734		7,734
16	2	71	17	24	2	60	3	9,433		9,433
16	2	71	18	23	2	60	57	17,433
16	2	71	19	18	2	50	25	17,613
16	2	71	20	25	2	60	5	11,906		11,906
16	2	71	21	1	2	40	36	13,304
16	2	71	22	7	2	40	5	5,937		5,937
16	2	71	23	3	2	40	9	12,445		12,445
16	2	71	24	10	2	40	52	20,316
16	2	71	25	6	2	40	2	9,16		9,16
16	2	71	26	21	2	60	8	10,199		10,199
16	2	71	27	22	2	60	10	24,304
16	2	71	28	28	2	60	7	6,925		6,925
16	2	71	29	27	2	60	0	8,214		8,214
16	2	71	30	26	2	60	26	24,363
16	2	71	1	28	3	60	3	11,586		11,586
16	2	71	2	19	3	50	50	24,321
16	2	71	3	11	3	50	28	12,567
16	2	71	4	5	3	40	54	18
16	2	71	5	15	3	50	45	6,871
16	2	71	6	7	3	40	36	11,535
16	2	71	7	30	3	60	8	8,492		8,492
16	2	71	8	4	3	40	2	3,328		3,328
16	2	71	9	1	3	40	35	13,379
16	2	71	10	17	3	50	4	6,137		6,137
16	2	71	11	13	3	50	2	3,254		3,254
16	2	71	12	26	3	60	35	15,95
16	2	71	13	25	3	60	6	21,867		21,867
16	2	71	14	21	3	60	11	6,258
16	2	71	15	22	3	60	19	19,606
16	2	71	16	6	3	40	2	11,157		11,157
16	2	71	17	16	3	50	2	5,512		5,512
16	2	71	18	27	3	60	2	3,684		3,684
16	2	71	19	12	3	50	10	5,09
16	2	71	20	10	3	40	1	9,032		9,032
16	2	71	21	9	3	40	24	19,196
16	2	71	22	18	3	50	5	2,91		2,91
16	2	71	23	23	3	60	10	17,219
16	2	71	24	24	3	60	8	7,863999		7,863999
16	2	71	25	29	3	60	8	19,391		19,391
16	2	71	26	2	3	40	16	16,512
16	2	71	27	14	3	50	31	19,086
16	2	71	28	3	3	40	8	5,348		5,348
16	2	71	29	20	3	50	4	4,371		4,371
16	2	71	30	8	3	40	7	10,637		10,637
16	2	71	1	11	4	50	3	7,346		7,346
16	2	71	2	22	4	60	2	2,71		2,71
16	2	71	3	10	4	40	1	2,561		2,561
16	2	71	4	24	4	60	1	2,979		2,979
16	2	71	5	5	4	40	4	2,784		2,784
16	2	71	6	18	4	50	6	4,007		4,007
16	2	71	7	29	4	60	1	2,983		2,983
16	2	71	8	8	4	40	0	3,839		3,839
16	2	71	9	4	4	40	2	2,819		2,819
16	2	71	10	30	4	60	2	2,737		2,737
16	2	71	11	19	4	50	4	3,12		3,12
16	2	71	12	28	4	60	3	2,909		2,909
16	2	71	13	26	4	60	1	3,62		3,62
16	2	71	14	3	4	40	8	2,835		2,835
16	2	71	15	14	4	50	1	4,655		4,655
16	2	71	16	23	4	60	2	3,659		3,659
16	2	71	17	12	4	50	3	4,112		4,112
16	2	71	18	16	4	50	2	3,096		3,096
16	2	71	19	9	4	40	5	4,163		4,163
16	2	71	20	7	4	40	1	3,999		3,999
16	2	71	21	27	4	60	2	3,428		3,428
16	2	71	22	20	4	50	1	2,671		2,671
16	2	71	23	15	4	50	0	2,499		2,499
16	2	71	24	6	4	40	0	2,612		2,612
16	2	71	25	13	4	50	3	2,885		2,885
16	2	71	26	21	4	60	5	4,12		4,12
16	2	71	27	1	4	40	0	4,151		4,151
16	2	71	28	25	4	60	2	3,155		3,155
16	2	71	29	17	4	50	1	5,147		5,147
16	2	71	30	2	4	40	1	8,311		8,311
17	2	48	1	22	2	60	99	31,121
17	2	48	2	17	2	50	6	8,566		8,566
17	2	48	3	18	2	50	8	3,476		3,476
17	2	48	4	9	2	40	4	25,093		25,093
17	2	48	5	10	2	40	12	10,058
17	2	48	6	24	2	60	4	8,152		8,152
17	2	48	7	1	2	40	99	31,207
17	2	48	8	23	2	60	6	23,14		23,14
17	2	48	9	25	2	60	15	9,246
17	2	48	10	2	2	40	41	28,722
17	2	48	11	13	2	50	5	9,953		9,953
17	2	48	12	26	2	60	99	31,257
17	2	48	13	12	2	50	1	7,828		7,828
17	2	48	14	29	2	60	99	31,167
17	2	48	15	27	2	60	4	17,152		17,152
17	2	48	16	11	2	50	70	30,406
17	2	48	17	16	2	50	1	8,386		8,386
17	2	48	18	15	2	50	9	30,417		30,417
17	2	48	19	19	2	50	7	17,777		17,777
17	2	48	20	20	2	50	42	30,66
17	2	48	21	8	2	40	4	14,453		14,453
17	2	48	22	30	2	60	7	5,867		5,867
17	2	48	23	28	2	60	4	9,464		9,464
17	2	48	24	7	2	40	2	7,917		7,917
17	2	48	25	21	2	60	7	11,226		11,226
17	2	48	26	4	2	40	0	5,945		5,945
17	2	48	27	5	2	40	7	12,863		12,863
17	2	48	28	6	2	40	1	5,312		5,312
17	2	48	29	3	2	40	4	9,558		9,558
17	2	48	30	14	2	50	4	14,054		14,054
17	2	48	1	16	3	50	4	4,75		4,75
17	2	48	2	14	3	50	12	14,059
17	2	48	3	11	3	50	2	3,532		3,532
17	2	48	4	13	3	50	5	2,778		2,778
17	2	48	5	9	3	40	3	5,012		5,012
17	2	48	6	2	3	40	56	25,934
17	2	48	7	8	3	40	8	5,586		5,586
17	2	48	8	30	3	60	2	1,946		1,946
17	2	48	9	12	3	50	4	4,035		4,035
17	2	48	10	15	3	50	5	12,844		12,844
17	2	48	11	5	3	40	7	3,008		3,008
17	2	48	12	19	3	50	1	12,258		12,258
17	2	48	13	17	3	50	7	2,328		2,328
17	2	48	14	29	3	60	5	6,606		6,606
17	2	48	15	20	3	50	8	10,438		10,438
17	2	48	16	4	3	40	1	3,571		3,571
17	2	48	17	24	3	60	4	3,004		3,004
17	2	48	18	23	3	60	6	19,438		19,438
17	2	48	19	18	3	50	5	5,418		5,418
17	2	48	20	25	3	60	5	11,559		11,559
17	2	48	21	1	3	40	0	8,313		8,313
17	2	48	22	7	3	40	2	5,235		5,235
17	2	48	23	3	3	40	18	7,816999
17	2	48	24	10	3	40	1	2,61		2,61
17	2	48	25	6	3	40	1	3,028		3,028
17	2	48	26	21	3	60	5	2,426		2,426
17	2	48	27	22	3	60	1	9,051		9,051
17	2	48	28	28	3	60	2	2,914		2,914
17	2	48	29	27	3	60	3	1,633		1,633
17	2	48	30	26	3	60	0	2,918		2,918
17	2	48	1	28	1	60	4	12,628		12,628
17	2	48	2	19	1	50	99	31,222
17	2	48	3	11	1	50	7	11,269		11,269
17	2	48	4	5	1	40	4	11,316		11,316
17	2	48	5	15	1	50	28	26,929
17	2	48	6	7	1	40	1	6,66		6,66
17	2	48	7	30	1	60	1	4,207		4,207
17	2	48	8	4	1	40	6	11,257		11,257
17	2	48	9	1	1	40	99	31,226
17	2	48	10	17	1	50	5	3,8		3,8
17	2	48	11	13	1	50	6	17,703		17,703
17	2	48	12	26	1	60	2	5,457		5,457
17	2	48	13	25	1	60	6	16,441		16,441
17	2	48	14	21	1	60	8	10,183		10,183
17	2	48	15	22	1	60	6	19,226		19,226
17	2	48	16	6	1	40	4	8,031		8,031
17	2	48	17	16	1	50	5	10,582		10,582
17	2	48	18	27	1	60	2	12,585		12,585
17	2	48	19	12	1	50	1	11,203		11,203
[truncated: 1,601 more rows]
